# Supplementary material for: Putative type 1 thymidylate synthase and dihydrofolate reductase as signature genes of a novel bastille-like group of phages in the subfamily Spounavirinae
Source: BMC Genomics. 2015 Aug 7;16(1):582. doi: 10.1186/s12864-015-1757-0 (PMC4528723; doi:10.1186/s12864-015-1757-0)
Supplement: Additional file 2: — The Phamerator database for this study (61phages). [file 12864_2015_1757_MOESM2_ESM.zip]

Archive with 1 entries (1 files):
- 12864_2015_1757_MOESM2_ESM.sql.tar.gz
