# Supplementary material for: Putative type 1 thymidylate synthase and dihydrofolate reductase as signature genes of a novel bastille-like group of phages in the subfamily Spounavirinae
Source: BMC Genomics. 2015 Aug 7;16(1):582. doi: 10.1186/s12864-015-1757-0 (PMC4528723; doi:10.1186/s12864-015-1757-0)
Supplement: Additional file 3: — Cluster table of phamerator analysis. [file 12864_2015_1757_MOESM3_ESM.xlsx]

## Sheet: Sheet1
domains	pham	number of members	mean translation length	Bastille-like	SPO1-like	Twort-like	A9	Lb338-1	LP65	SP10
None	1	1	124				1
None	2	1	121				1
None	3	1	153				1
None	4	1	147				1
None	5	1	153				1
None	6	1	55				1
None	7	1	175				1
None	8	1	184				1
Vta1 like. Vta1 (VPS20-associated protein 1) is a positive regulator of Vps4. Vps4 is an ATPase that is required in the multivesicular body (MVB) sorting pathway to dissociate the endosomal sorting complex required for transport (ESCRT). Vta1 promotes correct assembly of Vps4 and stimulates its ATPase activity through its conserved Vta1/SBP1/LIP5 region.	9	1	135				1
None	10	1	59				1
None	11	1	43				1
None	12	1	101				1
None	13	1	37				1
None	14	1	86				1
None	15	1	121				1
None	16	1	65				1
None	17	1	60				1
None	18	2	80.5			1	1
None	19	1	50				1
None	20	1	85				1
None	21	1	131				1
None	22	1	188				1
None	23	1	60				1
None	24	1	198				1
None	25	1	93				1
None	26	1	69				1
None	27	1	127				1
None	28	1	42				1
None	29	1	297				1
secreted effector protein PipB; Provisional... Pentapeptide repeats containing protein [Function unknown]... Pentapeptide repeats (9 copies).	30	1	221				1
None	31	1	206				1
None	32	1	161				1
None	33	1	149				1
phage uncharacterized protein TIGR01671. This model represents an uncharacterized, well-conserved family of proteins found in bacteriophage and prophage regions of Gram-positive bacteria [Mobile and extrachromosomal element functions, Prophage functions, Hypothetical proteins, Conserved]... YopX protein. YopX is a protein that is largely helical, with three identical chains probably complexing in…	34	1	159				1
None	35	1	65				1
None	36	1	237				1
None	37	1	61				1
None	38	1	81				1
None	39	1	161				1
None	40	1	205				1
ATPases of the AAA+ class [Posttranslational modification, protein turnover, chaperones]... ATPase family associated with various cellular activities (AAA). AAA family proteins often perform chaperone-like functions that assist in the assembly, operation, or disassembly of protein complexes... The AAA+ (ATPases Associated with a wide variety of cellular Activities) superfamily represents an ancie…	41	8	360.375	5		1	1	1
None	42	1	287				1
None	43	1	57				1
None	44	1	90				1
None	45	1	97				1
None	46	1	45				1
None	47	1	100				1
None	48	1	90				1
None	49	1	745				1
None	50	1	120				1
None	51	1	60				1
Peptidoglycan recognition proteins (PGRPs) are pattern recognition receptors that bind, and in certain cases, hydrolyze peptidoglycans (PGNs) of bacterial cell walls. PGRPs have been divided into three classes: short PGRPs (PGRP-S), that are small (20 kDa) extracellular proteins; intermediate PGRPs (PGRP-I) that are 40-45 kDa and are predicted to be transmembrane proteins; and long PGRPs (PGRP-L)…	52	1	280				1
None	53	1	71				1
None	54	1	87				1
None	55	1	72				1
None	56	1	48				1
None	57	1	25				1
None	58	1	38				1
None	59	1	86				1
None	60	1	140				1
None	61	1	191				1
None	62	1	209				1
Phage terminase large subunit (GpA). This family consists of several phage terminase large subunit proteins as well as related sequences from several bacterial species. The DNA packaging enzyme of bacteriophage lambda, terminase, is a heteromultimer composed of a small subunit, gpNu1, and a large subunit, gpA, products of the Nu1 and A genes, respectively. Terminase is involved in the site-specif…	63	76	458.013	32	5	32	2	2	2	1
None	64	1	26				1
None	65	1	84				1
None	66	3	62.3333				3
None	67	3	64				3
None	68	1	133				1
None	69	1	95				1
None	70	1	105				1
None	71	1	104				1
None	72	1	147				1
None	73	1	70				1
None	74	1	48				1
None	75	1	43				1
None	76	1	84				1
None	77	1	125				1
Phage portal protein. Bacteriophage portal proteins form a dodecamer and is located at a five-fold vertex of the viral capsid. The portal complex forms a channel through which the viral DNA is packaged into the capsid, and exits during infection. The portal protein is though to rotate during DNA packaging. Portal proteins from different phage show little sequence homology, so this family does not…	78	59	554.034	26	5	24	1	1	1	1
None	79	1	29				1
None	80	1	194				1
Caudovirus prohead protease. Family of Caudovirus prohead proteases also found in a number of bacteria possibly as the result of horizontal transfer... Caudovirus prohead protease. Family of Caudovirus prohead proteases also found in a number of bacteria possibly as the result of horizontal transfer... phage prohead protease, HK97 family. This model describes the prohead protease of HK97 and rela…	81	61	261.557	26	5	26	1	1	1	1
None	82	1	294				1
None	83	62	463.823	27	5	26	1	1	1	1
None	84	52	84.3077	25	3	23	1
None	85	61	289.688	26	5	26	1	1	1	1
None	86	54	274.037	26		26	1	1
None	87	52	207.654	25		26	1
None	88	1	298				1
None	89	54	74.2963	26		26	1			1
Phage tail sheath protein. This family includes a variety of phage tail sheath proteins... Phage tail sheath protein. This family includes a variety of phage tail sheath proteins... Phage tail sheath protein. This family includes a variety of phage tail sheath proteins... Phage tail sheath protein. This family includes a variety of phage tail sheath proteins... Phage tail sheath protein. This fam…	90	61	576.688	26	5	26	1	1	1	1
None	91	61	140.049	26	5	26	1	1	1	1
None	92	83	165.434	52		30	1
None	93	1	178				1
Lysozyme subfamily 2. Eubacterial enzymes distantly related to eukaryotic lysozymes... Muramidase (flagellum-specific) [Cell motility and secretion / Intracellular trafficking and secretion]... Beta- N-acetylglucosaminidase [Carbohydrate transport and metabolism]... flagellar rod assembly protein/muramidase FlgJ. The N-terminal region of this protein acts directly in flagellar rod assembly. The C…	94	61	1148.92	27		32	1			1
NlpC/P60 family. The function of this domain is unknown. It is found in several lipoproteins... Lysozyme subfamily 2. Eubacterial enzymes distantly related to eukaryotic lysozymes... Beta- N-acetylglucosaminidase [Carbohydrate transport and metabolism]... Mannosyl-glycoprotein endo-beta-N-acetylglucosaminidase. This family includes Mannosyl-glycoprotein endo-beta-N-acetylglucosaminidase EC:3.2.1.…	95	61	771.557	26	5	26	1	1	1	1
None	96	1	584				1
None	97	1	203				1
None	98	1	170				1
Gene 25-like lysozyme. This family includes the phage protein Gene 25 from T4 which is a structural component of the outer wedge of the baseplate that has acidic lysozyme activity. The family also includes relatives from bacteria that are also presumably lysozymes... Gene 25-like lysozyme. This family includes the phage protein Gene 25 from T4 which is a structural component of the outer wedge of…	99	56	237.804	26		26	1	1	1	1
Uncharacterized homolog of phage Mu protein gp47 [Function unknown]... Phage-related baseplate assembly protein [General function prediction only]... Baseplate J-like protein. The P2 bacteriophage J protein lies at the edge of the baseplate. This family also includes a number of bacterial homologues, which are thought to have been horizontally transferred... Uncharacterized homolog of phage Mu pr…	100	61	349.705	26	5	26	1	1	1	1
None	101	1	952				1
Bacteriophage T4, Gp8. Members of this family of viral baseplate structural proteins adopt a structure consisting of a three-layer beta-sandwich with two finger-like loops containing an alpha-helix at the opposite sides of the sandwich. The two peripheral, five-stranded, antiparallel beta-sheets are stacked against the middle, four-stranded, antiparallel beta-sheet. Attachment of this family of p…	102	36	173.389	5	2	26	1	1		1
None	103	62	1135.21	27	5	26	1	1	1	1
None	104	1	63				1
None	105	1	483				1
None	106	1	127				1
helicase superfamily c-terminal domain... UvsW helicase; Provisional... Superfamily II DNA and RNA helicases [DNA replication, recombination, and repair / Transcription / Translation, ribosomal structure and biogenesis]... DNA or RNA helicases of superfamily II [Transcription / DNA replication, recombination, and repair]... Lhr-like helicases [General function prediction only]... DEXH box helicas…	107	60	605.333	26	5	25	1	1	1	1
None	108	1	40				1
None	109	1	570				1
phage replicative helicase, DnaB family, HK022 subfamily. Members of this family are phage (or prophage-region) homologs of the bacterial homohexameric replicative helicase DnaB. Some phage may rely on host DnaB, while others encode their own verions. This model describes the largest phage-specific clade among the close homologs of DnaB, but there are, or course, other DnaB homologs from phage th…	110	55	485.945	26		26	1	1	1
Mre11 nuclease, N-terminal metallophosphatase domain. Mre11 (also known as SbcD in Escherichia coli) is a subunit of the MRX protein complex. This complex includes: Mre11, Rad50, and Xrs2/Nbs1, and plays a vital role in several nuclear processes including DNA double-strand break repair, telomere length maintenance, cell cycle checkpoint control, and meiotic recombination, in eukaryotes. During do…	111	59	350.915	25	5	26	1	1		1
chromosome segregation protein; Provisional... exonuclease SbcC. All proteins in this family for which functions are known are part of an exonuclease complex with sbcD homologs. This complex is involved in the initiation of recombination to regulate the levels of palindromic sequences in DNA. This family is based on the phylogenomic analysis of JA Eisen (1999, Ph.D. Thesis, Stanford University) […	112	62	624.403	26	5	27	1	1	1	1
None	113	1	176				1
CHC2 zinc finger. This domain is principally involved in DNA binding in DNA primases... zinc finger... TOPRIM_primases: The topoisomerase-primase (TORPIM) nucleotidyl transferase/hydrolase domain found in the active site regions of bacterial DnaG-type primases and their homologs. Primases synthesize RNA primers for the initiation of DNA replication. DnaG type primases are often closely associated…	114	52	354.096	26		24	1	1
None	115	1	166				1
None	116	1	111				1
None	117	1	149				1
Holliday junction resolvase - archaeal type [DNA replication, recombination, and repair].	118	59	190.915	26	5	26	1			1
flavoprotein NrdI; Provisional... ribonucleotide reductase stimulatory protein; Reviewed... ribonucleoside-diphosphate reductase 2, operon protein nrdI. Ribonucleotide reductases (RNRs) are enzymes that provide the precursors of DNA synthesis. The three characterized classes of RNRs differ by their metal cofactor and their stable organic radical. The exact function of nrdI within the ribonucleoti…	119	1	170				1
Class I ribonucleotide reductase. Ribonucleotide reductase (RNR) catalyzes the reductive synthesis of deoxyribonucleotides from their corresponding ribonucleotides. It provides the precursors necessary for DNA synthesis. RNRs are separated into three classes based on their metallocofactor usage. Class I RNRs, found in eukaryotes, bacteria, and many viruses, use a diiron-tyrosyl radical. Class II …	120	63	628.397	29	2	28	3			1
None	121	1	25				1
Class I ribonucleotide reductase. Ribonucleotide reductase (RNR) catalyzes the reductive synthesis of deoxyribonucleotides from their corresponding ribonucleotides. It provides the precursors necessary for DNA synthesis. RNRs are separated into three classes based on their metallocofactor usage. Class I RNRs, found in eukaryotes, bacteria, and many viruses, use a diiron-tyrosyl radical. Class II …	122	1	46				1
None	123	1	26				1
ribonuclease H; Reviewed... Ribonuclease HI [DNA replication, recombination, and repair]... RNase H. RNase H digests the RNA strand of an RNA/DNA hybrid. Important enzyme in retroviral replication cycle, and often found as a domain associated with reverse transcriptases. Structure is a mixed alpha+beta fold with three a/b/a layers... non-LTR RNase HI domain of reverse transcriptases. Ribonuclease…	124	1	138				1
ribonucleotide-diphosphate reductase subunit beta; Provisional... ribonucleotide-diphosphate reductase subunit beta; Provisional... Ribonucleotide Reductase, R2/beta subunit, ferritin-like diiron-binding domain. Ribonucleotide Reductase, R2/beta subunit (RNRR2) is a member of a broad superfamily of ferritin-like diiron-carboxylate proteins. The RNR protein catalyzes the conversion of ribonucleoti…	125	26	334.462	3		21	1			1
None	126	1	33				1
ribonucleotide-diphosphate reductase subunit beta; Provisional... ribonucleotide-diphosphate reductase subunit beta; Provisional... Ribonucleotide Reductase, R2/beta subunit, ferritin-like diiron-binding domain. Ribonucleotide Reductase, R2/beta subunit (RNRR2) is a member of a broad superfamily of ferritin-like diiron-carboxylate proteins. The RNR protein catalyzes the conversion of ribonucleoti…	127	2	109.5	1			1
TRX family; composed of two groups: Group I, which includes proteins that exclusively encode a TRX domain; and Group II, which are composed of fusion proteins of TRX and additional domains. Group I TRX is a small ancient protein that alter the redox state of target proteins via the reversible oxidation of an active site dithiol, present in a CXXC motif, partially exposed at the protein's surface.…	128	1	120				1
None	129	1	94				1
None	130	1	44				1
None	131	1	248				1
Bacterial DNA-binding protein... bacterial (prokaryotic) histone like domain... Bacterial nucleoid DNA-binding protein [DNA replication, recombination, and repair]... Bacterial DNA-binding protein... histone-like DNA-binding protein HU. This subfamily includes HU and HU-like domains. HU is a conserved nucleoid-associated protein (NAP) which binds non-specifically to duplex DNA with a particular p…	132	53	102.34	26		26	1
Polymerase I functions primarily to fill DNA gaps that arise during DNA repair, recombination and replication. Family A polymerase (polymerase I) functions primarily to fill DNA gaps that arise during DNA repair, recombination and replication. DNA-dependent DNA polymerases can be classified in six main groups based upon phylogenetic relationships with E. coli polymerase I (classA), E. coli polyme…	133	88	696.057	40	6	37	2	1	1	1
None	134	1	91				1
None	135	1	45				1
ribose-phosphate pyrophosphokinase. Alternate name: phosphoribosylpyrophosphate synthetase In some systems, close homologs lacking enzymatic activity exist and perform regulatory functions. The model is designated subfamily rather than equivalog for this reason [Purines, pyrimidines, nucleosides, and nucleotides, Purine ribonucleotide biosynthesis]... ribose-phosphate pyrophosphokinase... ribose-…	136	1	290				1
nicotinamide phosphoribosyl transferase; Provisional... Nicotinic acid phosphoribosyltransferase [Coenzyme metabolism]... putative nicotinate phosphoribosyltransferase; Provisional... nicotinate phosphoribosyltransferase; Provisional... Phosphoribosyltransferase (PRTase) type II; This family contains two enzymes that play an important role in NAD production by either allowing quinolinic acid (QA)…	137	43	386.884	5		37	1
None	138	1	47				1
phosphoprotein phosphatases of the metallophosphatase superfamily, metallophosphatase domain. The PPP (phosphoprotein phosphatase) family is one of two known protein phosphatase families specific for serine and threonine. This family includes: PP1, PP2A, PP2B (calcineurin), PP4, PP5, PP6, PP7, Bsu1, RdgC, PrpE, PrpA/PrpB, and ApA4 hydrolase. The PPP catalytic domain is defined by three conserved …	139	5	641			3	1	1
None	140	1	160				1
None	141	1	402				1
protein RecA. This model describes orthologs of the recA protein. RecA promotes hybridization of homolgous regions of DNA. A segment of ssDNA can be hybridized to another ssDNA region, or to a dsDNA region. ATP is hydrolyzed in the process. Part of the SOS respones, it is regulated by LexA via autocatalytic cleavage [DNA metabolism, DNA replication, recombination, and repair]... RecA/RadA recombi…	142	52	408.519	26		24	1	1
None	143	1	104				1
None	144	1	186				1
Phage lysis protein, holin. This family constitutes holin proteins from the dsDNA Siphidoviridae group bacteriophages. Most bacteriophages require an endolysin and a holin for host lysis. During late gene expression, holins accumulate and oligomerise in the host cell membrane. They then suddenly trigger to permeablise the membrane, which causes lysis by allowing endolysin to attach the peptidogly…	145	1	128				1
Bacterial Ig-like domain 2... Bacterial surface proteins containing Ig-like domains [Cell motility and secretion]... Bacterial Ig-like domain (group 2). This family consists of bacterial domains with an Ig-like fold. Members of this family are found in bacterial and phage surface proteins such as intimins... Bacterial surface proteins containing Ig-like domains [Cell motility and secretion]... Ba…	146	3	209.667				3
None	147	1	317				1
Mre11 nuclease, N-terminal metallophosphatase domain. Mre11 (also known as SbcD in Escherichia coli) is a subunit of the MRX protein complex. This complex includes: Mre11, Rad50, and Xrs2/Nbs1, and plays a vital role in several nuclear processes including DNA double-strand break repair, telomere length maintenance, cell cycle checkpoint control, and meiotic recombination, in eukaryotes. During do…	148	53	424.17	26		26	1
None	149	1	121				1
None	150	1	188				1
None	151	53	243.906	25		26	1	1
None	152	31	167.194	26		4	1
None	153	1	254				1
PcfJ-like protein. The PcfJ-like protein family includes the E. faecalis PcfJ protein, which is functionally uncharacterized. It is found in bacteria and viruses, and is typically between 159 and 170 amino acids in length. There is a conserved HCV sequence motif.	154	1	585				1
None	155	1	258				1
thymidylate synthase, methanogen type. Thymidylate synthase makes dTMP for DNA synthesis, and is among the most widely distributed of all enzymes. Members of this protein family are encoded within a completed genome sequence if and only if that species is one of the methanogenenic archaea. In these species, tetrahydromethanopterin replaces tetrahydrofolate, The member from Methanobacterium thermo…	156	1	304				1
None	157	1	121				1
None	158	1	26				1
fumarate reductase flavoprotein subunit; Provisional... fumarate reductase flavoprotein subunit; Provisional.	159	52	238.5	26		25	1
None	160	1	137				1
None	161	23	45.913			22	1
Growth inhibitor [Signal transduction mechanisms]... PemK-like protein. PemK is a growth inhibitor in Escherichia coli known to bind to the promoter region of the Pem operon, auto-regulating synthesis. This Pfam family consists of the PemK protein in addition to ChpA, ChpB and other PemK-like proteins.	162	1	206				1
None	163	1	169				1
None	164	1	89				1
None	165	1	68				1
None	166	1	55				1
None	167	1	196				1
Nucleoside Triphosphate Pyrophosphohydrolase (EC 3.6.1.8) MazG-like domain found in a group of uncharacterized proteins from bacteria and archaea. This family corresponds to a group of uncharacterized hypothetical proteins from bacteria and archaea, showing a high sequence similarity to the dimeric 2-deoxyuridine 5'-triphosphate nucleotidohydrolase (dUTP pyrophosphatase or dUTPase) and NTP-PPase …	168	1	217				1
None	169	1	106				1
None	170	1	40				1
None	171	1	104				1
Protein of unknwon function (DUF3310). This is a family of conserved bacteriophage proteins of unknown function.	172	1	310				1
None	173	1	68				1
None	174	1	83				1
None	175	1	86				1
None	176	1	74				1
None	177	1	28				1
None	178	1	136				1
None	179	1	186				1
None	180	1	263				1
None	181	1	113				1
Putative transposase DNA-binding domain. This putative domain is found at the C-terminus of a large number of transposase proteins. This domain contains four conserved cysteines suggestive of a zinc binding domain. Given the need for transposases to bind DNA as well as the large number of DNA-binding zinc fingers we hypothesise this domain is DNA-binding... Transposase and inactivated derivatives…	182	13	383.769	1		8	1	2	1
None	183	1	31				1
None	184	1	50				1
None	185	1	213				1
None	186	1	100				1
None	187	1	91				1
None	188	1	175				1
None	189	1	54				1
None	190	1	95			1
None	191	3	84			3
None	192	3	85.6667			3
None	193	2	61			2
None	194	3	57			3
None	195	3	91			3
None	196	3	95			3
None	197	3	90			3
None	198	4	43			4
None	199	1	48			1
phage uncharacterized protein TIGR01671. This model represents an uncharacterized, well-conserved family of proteins found in bacteriophage and prophage regions of Gram-positive bacteria [Mobile and extrachromosomal element functions, Prophage functions, Hypothetical proteins, Conserved]... YopX protein. YopX is a protein that is largely helical, with three identical chains probably complexing in…	200	3	134.667			3
None	201	1	61			1
None	202	2	73			2
None	203	1	37			1
None	204	2	164.5			2
None	205	3	168			3
Protein of unknwon function (DUF3310). This is a family of conserved bacteriophage proteins of unknown function... Protein of unknwon function (DUF3310). This is a family of conserved bacteriophage proteins of unknown function... Protein of unknwon function (DUF3310). This is a family of conserved bacteriophage proteins of unknown function.	206	3	394			3
None	207	3	141			3
None	208	3	96			3
None	209	3	61			3
None	210	5	125.8	2		3
None	211	3	90.6667			3
None	212	3	110			3
None	213	3	109			3
None	214	2	59			2
None	215	3	120			3
None	216	3	118			3
putative protein phosphatase... phosphoprotein phosphatases of the metallophosphatase superfamily, metallophosphatase domain. The PPP (phosphoprotein phosphatase) family is one of two known protein phosphatase families specific for serine and threonine. This family includes: PP1, PP2A, PP2B (calcineurin), PP4, PP5, PP6, PP7, Bsu1, RdgC, PrpE, PrpA/PrpB, and ApA4 hydrolase. The PPP catalytic domai…	217	4	254.25			4
None	218	3	106			3
None	219	3	71.3333			3
Protein of unknown function (DUF1642). The sequences making up this family are derived from various hypothetical phage and prophage proteins. The region in question is approximately 140 amino acids long... Protein of unknown function (DUF1642). The sequences making up this family are derived from various hypothetical phage and prophage proteins. The region in question is approximately 140 amino a…	220	2	178			2
None	221	3	93			3
None	222	3	74			3
None	223	3	180			3
None	224	3	75			3
None	225	3	416.667			3
None	226	3	139.333			3
None	227	2	162			2
Domain of unknown function (DUF4379). This domain is found in bacteria, eukaryotes and viruses, and is approximately 60 amino acids in length. It contains a CXXCXH motif and a CPXC motif... Domain of unknown function (DUF4379). This domain is found in bacteria, eukaryotes and viruses, and is approximately 60 amino acids in length. It contains a CXXCXH motif and a CPXC motif... Domain of unknown f…	228	3	210			3
None	229	3	65			3
Protein of unknown function (DUF3268). This family of proteins has no known function... Protein of unknown function (DUF3268). This family of proteins has no known function... Protein of unknown function (DUF3268). This family of proteins has no known function.	230	3	159.667			3
None	231	1	61			1
Aquifex aeolicus AQ1575 and related proteins, metallophosphatase domain. This family includes bacterial and archeal proteins homologous to AQ1575, an uncharacterized Aquifex aeolicus protein. AQ1575 may play an accessory role in DNA repair, based on the close proximity of its gene to Holliday junction resolvasome genes. The domain present in members of this family belongs to the metallophosphatas…	232	3	205			3
None	233	3	72			3
None	234	8	127.625		5	3
None	235	3	118			3
RNA ligase. This is a family of RNA ligases. The enzyme repairs RNA strand breaks in nicked DNA:RNA and RNA:RNA but not in DNA:DNA duplexes... RNA ligase. This is a family of RNA ligases. The enzyme repairs RNA strand breaks in nicked DNA:RNA and RNA:RNA but not in DNA:DNA duplexes... RNA ligase. This is a family of RNA ligases. The enzyme repairs RNA strand breaks in nicked DNA:RNA and RNA:RNA b…	236	3	313			3
None	237	3	178			3
None	238	3	63			3
Uncharacterized protein conserved in bacteria [Function unknown]... conserved hypothetical protein, ribA/ribD-fused. This model describes a sequence region that occurs in at least three different polypeptide contexts. It is found fused to GTP cyclohydrolase II, the RibA of riboflavin biosynthesis (TIGR00505), as in Vibrio vulnificus. It is found fused to riboflavin biosynthesis protein RibD (TIGR…	239	23	160.391			23
None	240	3	89			3
hypothetical protein; Reviewed... release factor H-coupled RctB family protein. Members of this family are related to RctB. RctB a protein of known structure but unknown function that often is encoded near RNA cyclase and therefore is suggested to be a tRNA or mRNA processing enzyme. This family of RctB-like proteins in encoded upstream of, and apparently is translationally coupled to, the putati…	241	11	459.818	8		3
None	242	3	67			3
None	243	3	143			3
None	244	3	74			3
Helix-turn-helix XRE-family like proteins... Predicted transcriptional regulators [Transcription]... hypothetical protein; Provisional... Helix-turn-helix XRE-family like proteins. Prokaryotic DNA binding proteins belonging to the xenobiotic response element family of transcriptional regulators... Helix-turn-helix. This large family of DNA binding helix-turn helix proteins includes Cro and CI. Wi…	245	46	84.7609	20		26
Domain of unknown function (DUF2828). This is a uncharacterized domain found in eukaryotes and viruses... Domain of unknown function (DUF2828). This is a uncharacterized domain found in eukaryotes and viruses... Domain of unknown function (DUF2828). This is a uncharacterized domain found in eukaryotes and viruses.	246	3	506			3
None	247	48	76	24		24
None	248	4	72.5			4
None	249	3	135			3
None	250	3	65			3
None	251	1	54			1
None	252	1	84			1
Protein of unknown function (DUF2829). This is a uncharacterized family of proteins found in bacteria and bacteriphages... Protein of unknown function (DUF2829). This is a uncharacterized family of proteins found in bacteria and bacteriphages.	253	2	91			2
None	254	3	141			3
None	255	3	78			3
hypothetical protein... hypothetical protein... hypothetical protein... hypothetical protein... hypothetical protein... hypothetical protein... hypothetical protein... hypothetical protein... hypothetical protein... hypothetical protein... hypothetical protein... hypothetical protein... hypothetical protein... hypothetical protein... hypothetical protein... hypothetical protein... hypothetical pr…	256	51	108.373	26		25
None	257	43	113.209	21		22
None	258	3	89			3
None	259	3	128			3
None	260	45	93.8667	19		26
None	261	3	138			3
None	262	3	279			3
None	263	3	65			3
None	264	3	212			3
None	265	3	126			3
Peptidoglycan recognition proteins (PGRPs) are pattern recognition receptors that bind, and in certain cases, hydrolyze peptidoglycans (PGNs) of bacterial cell walls. PGRPs have been divided into three classes: short PGRPs (PGRP-S), that are small (20 kDa) extracellular proteins; intermediate PGRPs (PGRP-I) that are 40-45 kDa and are predicted to be transmembrane proteins; and long PGRPs (PGRP-L)…	266	3	341			3
Uncharacterized protein conserved in bacteria [Function unknown]... 3D domain. This short presumed domain contains three conserved aspartate residues, hence the name 3D. It has been shown to be part of the catalytic double psi beta barrel domain of MltA... Domain A of MltA and related lytic transglycosylase; domain A is interrupted by domain B. Escherichia coli MltA is a membrane-bound lytic tran…	267	3	242			3
None	268	3	106			3
None	269	52	105.154	25		27
None	270	3	298.333			3
None	271	3	119.333			3
None	272	52	282.827	26		26
Catalytic domain of phosphoinositide-specific phospholipase C-like phosphodiesterases superfamily. The PI-PLC-like phosphodiesterases superfamily represents the catalytic domains of bacterial phosphatidylinositol-specific phospholipase C (PI-PLC, EC 4.6.1.13), eukaryotic phosphoinositide-specific phospholipase C (PI-PLC, EC 3.1.4.11), glycerophosphodiester phosphodiesterases (GP-GDE, EC 3.1.4.46)…	273	69	1128.54	42		26		1
None	274	51	261.608	26		25
None	275	51	172.177	26		25
Uncharacterized protein conserved in bacteria (DUF2313). Members of this family of proteins comprise various hypothetical and putative bacteriophage tail proteins... Uncharacterized protein conserved in bacteria (DUF2313). Members of this family of proteins comprise various hypothetical and putative bacteriophage tail proteins... Uncharacterized protein conserved in bacteria (DUF2313). Members of…	276	53	879.698	26		26		1
None	277	53	59.1698	26	2	25
hypothetical protein... hypothetical protein... hypothetical protein.	278	3	407.667			3
XkdW protein. This protein of approx. 100 residues contains two alpha helices and two beta strands and is probably monomeric. It is expressed in bacteria but is probably viral in origin. Its function is unknown.	279	3	136			3
phage uncharacterized protein, XkdX family. This model represents a family of small (about 50 amino acid) phage proteins, found in at least 12 different phage and prophage regions of Gram-positive bacteria. In a number of these phage, the gene for this protein is found near the holin and endolysin genes [Mobile and extrachromosomal element functions, Prophage functions]... Phage uncharacterized p…	280	3	45			3
helix_turn_helix, cAMP Regulatory protein C-terminus; DNA binding domain of prokaryotic regulatory proteins belonging to the catabolite activator protein family.	281	4	545			4
None	282	3	196			3
deoxyuridine 5'-triphosphate nucleotidohydrolase (dut). The main function of these proteins is in maintaining the levels of dUTP in the cell to prevent dUTP incorporation into DNA during DNA replication. Pol proteins in viruses are very similar to this protein family. This family is based on the phylogenomic analysis of JA Eisen (1999, Ph.D. Thesis, Stanford University). Changed role from 132 to …	283	29	253.655	26		3
None	284	3	74			3
None	285	3	107			3
None	286	3	140			3
ribonucleotide-diphosphate reductase subunit beta; Provisional... ribonucleotide-diphosphate reductase subunit beta; Provisional... Ribonucleotide Reductase, R2/beta subunit, ferritin-like diiron-binding domain. Ribonucleotide Reductase, R2/beta subunit (RNRR2) is a member of a broad superfamily of ferritin-like diiron-carboxylate proteins. The RNR protein catalyzes the conversion of ribonucleoti…	287	22	364.182	17	2	3
ribonucleotide reductase-associated flavodoxin, putative. This model represents a family of proteins found immediately downstream of ribonucleotide reductase genes in Xyella fastidiosa and some Gram-positive bacteria. It appears to be a highly divergent flavodoxin of the short chain type, more like the flavodoxins of the sulfate-reducing genus Desulfovibrio than like the NifF flavodoxins associat…	288	3	147			3
None	289	3	98			3
thioredoxin; Provisional... Thioredoxin domain-containing protein; Provisional... thioredoxin. Several proteins, such as protein disulfide isomerase, have two or more copies of a domain closely related to thioredoxin. This model is designed to recognize authentic thioredoxin, a small protein that should be hit exactly once by This model. Any protein that hits once with a score greater than the se…	290	5	141.2			5
None	291	3	45			3
None	292	2	395			2
ribose-phosphate pyrophosphokinase. Alternate name: phosphoribosylpyrophosphate synthetase In some systems, close homologs lacking enzymatic activity exist and perform regulatory functions. The model is designated subfamily rather than equivalog for this reason [Purines, pyrimidines, nucleosides, and nucleotides, Purine ribonucleotide biosynthesis]... ribose-phosphate pyrophosphokinase... ribose-…	293	3	304			3
PcfJ-like protein. The PcfJ-like protein family includes the E. faecalis PcfJ protein, which is functionally uncharacterized. It is found in bacteria and viruses, and is typically between 159 and 170 amino acids in length. There is a conserved HCV sequence motif... PcfJ-like protein. The PcfJ-like protein family includes the E. faecalis PcfJ protein, which is functionally uncharacterized. It is f…	294	3	819			3
None	295	52	229.058	26		26
None	296	53	166.358	26		26		1
large tegument protein UL36; Provisional... cell division protein ZipA; Provisional... DNA polymerase III subunits gamma and tau; Validated... DNA translocase FtsK; Provisional... DNA polymerase III subunits gamma and tau; Provisional... DNA polymerase III subunits gamma and tau; Provisional... large tegument protein UL36; Provisional... DNA polymerase III subunits gamma and tau; Validated... DNA…	297	30	415.9	26		4
None	298	3	125			3
None	299	52	214.808	26		26
holin, SPP1 family. This model represents one of more than 30 families of phage proteins, all lacking detectable homology with each other, known or believed to act as holins. Holins act in cell lysis by bacteriophage. Members of this family are found in phage PBSX and phage SPP1, among others [Mobile and extrachromosomal element functions, Prophage functions]... Phage lysis protein, holin. This f…	300	3	98.3333			3
hypothetical protein... Bacterial surface proteins containing Ig-like domains [Cell motility and secretion]... Bacterial Ig-like domain (group 2). This family consists of bacterial domains with an Ig-like fold. Members of this family are found in bacterial and phage surface proteins such as intimins... hypothetical protein... Bacterial surface proteins containing Ig-like domains [Cell motility an…	301	3	235			3
None	302	3	128			3
None	303	3	309			3
None	304	3	127			3
None	305	30	201.933	26		4
None	306	3	66			3
None	307	3	294			3
None	308	3	145			3
None	309	3	148			3
None	310	3	260			3
ATPase-like protein... MoxR-like ATPases [General function prediction only]... AAA ATPase containing von Willebrand factor type A (vWA) domain [General function prediction only]... AAA domain (dynein-related subfamily). This Pfam entry includes some of the AAA proteins not detected by the pfam00004 model... ATPase-like protein... MoxR-like ATPases [General function prediction only]... AAA ATPase …	311	23	346.913			23
None	312	3	281			3
None	313	3	152.333			3
None	314	2	192			2
None	315	3	190			3
None	316	3	192			3
None	317	3	110			3
None	318	30	161	26		4
None	319	3	354.667			3
None	320	3	189			3
None	321	3	177			3
None	322	3	252			3
None	323	3	96			3
None	324	2	119			2
None	325	2	49			2
None	326	3	87			3
None	327	3	91			3
None	328	2	150			2
None	329	2	31			2
None	330	2	227.5			1			1
None	331	2	75			2
None	332	1	65			1
None	333	1	68			1
None	334	1	91			1
None	335	1	100			1
None	336	1	80			1
None	337	2	47			2
None	338	2	113			2
None	339	2	73			2
None	340	3	141.333			3
None	341	2	148.5			2
None	342	2	92			2
None	343	1	65			1
Pentapeptide repeats (8 copies). These repeats are found in many cyanobacterial proteins. The repeats were first identified in hglK. The function of these repeats is unknown. The structure of this repeat has been predicted to be a beta-helix. The repeat can be approximately described as A(D/N)LXX, where X can be any amino acid... secreted effector protein PipB2; Provisional... secreted effector p…	344	1	171			1
None	345	1	71			1
None	346	1	85			1
None	347	1	38			1
None	348	2	93			2
None	349	2	260			2
None	350	1	91			1
None	351	10	94.6	10
None	352	15	175.067	15
None	353	26	139.423	25		1
None	354	15	165.733	15
Bacterial SH3 domain homologues... N-acetylmuramoyl-L-alanine amidase [Cell envelope biogenesis, outer membrane]... D-alanyl-D-alanine carboxypeptidase... Bacterial SH3 domain... D-alanyl-D-alanine carboxypeptidase. This family resembles VanY, pfam02557, which is part of the peptidase M15 family... Peptidoglycan recognition proteins (PGRPs) are pattern recognition receptors that bind, and in cert…	355	11	272.818	11
None	356	15	99.2667	15
None	357	6	70	6
None	358	26	226.462	26
None	359	19	111.316	19
hypothetical protein; Provisional... Phosphate starvation-inducible protein PhoH, predicted ATPase [Signal transduction mechanisms]... NYN ribonuclease and ATPase of PhoH family domains [General function prediction only]... PhoH-like protein. PhoH is a cytoplasmic protein and predicted ATPase that is induced by phosphate starvation... hypothetical protein; Provisional... Phosphate starvation-indu…	360	33	241.242	12		20				1
None	361	6	297.167	6
PcfJ-like protein. The PcfJ-like protein family includes the E. faecalis PcfJ protein, which is functionally uncharacterized. It is found in bacteria and viruses, and is typically between 159 and 170 amino acids in length. There is a conserved HCV sequence motif... PcfJ-like protein. The PcfJ-like protein family includes the E. faecalis PcfJ protein, which is functionally uncharacterized. It is f…	362	18	473	18
thymidylate synthase, methanogen type. Thymidylate synthase makes dTMP for DNA synthesis, and is among the most widely distributed of all enzymes. Members of this protein family are encoded within a completed genome sequence if and only if that species is one of the methanogenenic archaea. In these species, tetrahydromethanopterin replaces tetrahydrofolate, The member from Methanobacterium thermo…	363	27	285.556	27
None	364	6	54.3333	6
hypothetical protein; Provisional... deoxynucleoside monophosphate kinase; Provisional... tRNA methyltransferase complex GCD14 subunit. GCD14 is a subunit of the tRNA methyltransferase complex and is required for 1-methyladenosine modification and maturation of initiator methionyl-tRNA... hypothetical protein; Provisional... dephospho-CoA kinase; Provisional... Dephospho-CoA kinase [Coenzyme meta…	365	26	203.769	26
None	366	10	88.7	10
None	367	9	68.4444	9
None	368	20	121.8	20
dihydrofolate reductase; Provisional... Dihydrofolate reductase [Coenzyme metabolism]... segregation and condensation protein A/unknown domain fusion protein; Provisional... Dihydrofolate reductase (DHFR). Reduces 7,8-dihydrofolate to 5,6,7,8-tetrahydrofolate with NADPH as a cofactor. This is an essential step in the biosynthesis of deoxythymidine phosphate since 5,6,7,8-tetrahydrofolate is requi…	369	26	161.462	26
None	370	20	95.6	20
None	371	4	103	4
None	372	6	203	6
None	373	9	218.111	9
Predicted transcriptional regulator [Transcription].	374	10	70.6	10
None	375	6	57.3333	6
None	376	19	198.158	19
None	377	4	63	4
None	378	10	192.8	10
None	379	4	136	4
None	380	6	113	6
None	381	14	73.5714	14
None	382	6	73.3333	6
None	383	6	137.5	6
None	384	6	215.833	6
None	385	14	85.7143	14
None	386	6	124	6
None	387	5	46.6	5
None	388	3	46.3333	3
None	389	4	65.75	4
None	390	10	70.5	10
None	391	6	60	6
None	392	6	89.1667	6
None	393	5	103.4	5
None	394	6	64.6667	6
None	395	3	90	3
None	396	4	121	4
None	397	6	56.3333	6
None	398	6	239.5	6
None	399	7	145.857	7
None	400	2	73	2
None	401	9	67	9
None	402	6	60.8333	6
None	403	6	49	6
None	404	6	65.8333	6
None	405	2	67	2
None	406	6	116.333	6
None	407	2	61	2
None	408	13	194.154	13
None	409	2	55	2
None	410	5	65.6	5
None	411	5	61	5
None	412	9	109	9
None	413	9	81.7778	9
None	414	2	55	2
None	415	4	57	4
None	416	6	100.5	6
None	417	3	100.667	3
None	418	7	58.1429	7
None	419	2	117	2
None	420	5	61	5
None	421	6	70.3333	6
None	422	6	42	6
None	423	6	85	6
None	424	12	93.4167	12
None	425	5	89.4	5
None	426	2	114	2
None	427	2	58	2
None	428	11	115.182	11
None	429	10	86.6	10
None	430	16	248.188	16
None	431	5	118	5
None	432	4	50.75	4
None	433	6	59.5	6
None	434	5	99.6	5
None	435	6	72	6
None	436	4	71	4
None	437	15	180.867	14		1
None	438	2	106	2
None	439	3	205	3
None	440	25	76.36	25
None	441	6	217.5	6
None	442	15	53.5333	15
None	443	6	77.3333	6
None	444	6	140	6
None	445	4	75	4
None	446	6	103.333	6
RNA ligase. This is a family of RNA ligases. The enzyme repairs RNA strand breaks in nicked DNA:RNA and RNA:RNA but not in DNA:DNA duplexes... RNA ligase. This is a family of RNA ligases. The enzyme repairs RNA strand breaks in nicked DNA:RNA and RNA:RNA but not in DNA:DNA duplexes... RNA ligase. This is a family of RNA ligases. The enzyme repairs RNA strand breaks in nicked DNA:RNA and RNA:RNA b…	447	10	309.2	10
None	448	21	87.3333	21
None	449	3	57	3
None	450	6	130.833	6
None	451	6	125.333	6
None	452	6	83	6
None	453	9	69	9
None	454	6	62.8333	6
None	455	6	148.5	6
None	456	6	111.167	6
None	457	9	73.3333	9
None	458	6	88	6
None	459	12	110.75	11						1
None	460	10	136.8	10
None	461	3	73.3333	3
None	462	6	73	6
None	463	2	61	2
None	464	3	54	3
None	465	7	49.7143	7
None	466	2	61	2
None	467	8	80.25	7	1
None	468	6	167.5	6
None	469	6	60	6
None	470	4	109.5	4
None	471	2	65	2
None	472	5	75.4	5
DNA segregation ATPase FtsK/SpoIIIE and related proteins [Cell division and chromosome partitioning]... conjugative coupling factor TraD, SXT/TOL subfamily. Members of this protein family are the putative conjugative coupling factor, TraD (or TraG), rather distantly related to the well-characterized TraD of the F plasmid. Members are associated with conjugative-transposon-like mobile genetic elem…	473	21	755.286	21
None	474	21	340.286	21
None	475	21	177	21
None	476	16	62.5625	16
None	477	13	53.4615	13
None	478	20	95.05	20
PRTRC system protein D. A novel genetic system characterized by six major proteins, included a ParB homolog and a ThiF homolog, is designated PRTRC, or ParB-Related,ThiF-Related Cassette. It is often found on plasmids. This protein family is designated PRTRC system protein D. The gray zone, between trusted and noise, includes proteins found in the same genomes as other proteins of the PRTRC syste…	479	21	359.429	21
None	480	15	140.867	15
None	481	21	394.333	21
None	482	12	111.583	12
None	483	8	57.125	8
Metallo-beta-lactamase superfamily. Apart from the beta-lactamases a number of other proteins contain this domain. These proteins include thiolesterases, members of the glyoxalase II family, that catalyse the hydrolysis of S-D-lactoyl-glutathione to form glutathione and D-lactic acid and a competence protein that is essential for natural transformation in Neisseria gonorrhoeae and could be a tran…	484	23	247.348	22						1
None	485	6	67.1667	6
None	486	6	114.5	6
None	487	21	60.1905	21
None	488	15	61.8667	15
Sigma70, region (SR) 4 refers to the most C-terminal of four conserved domains found in Escherichia coli (Ec) sigma70, the main housekeeping sigma, and related sigma-factors (SFs). A SF is a dissociable subunit of RNA polymerase, it directs bacterial or plastid core RNA polymerase to specific promoter elements located upstream of transcription initiation points. The SR4 of Ec sigma70 and other es…	489	15	296.2	15
None	490	5	169	5
None	491	5	74.4	5
None	492	10	250	10
None	493	11	94.5455	11
None	494	6	102	6
None	495	6	66.8333	6
phosphoethanolamine N-methyltransferase... Methyltransferase domain. Members of this family are SAM dependent methyltransferases... Methyltransferase domain. Members of this family are SAM dependent methyltransferases... Methyltransferase domain. This family appears to be a methyltransferase domain... Methyltransferase domain. This family appears to be have methyltransferase activity... phosphoet…	496	12	154.917	12
None	497	6	79.5	6
None	498	10	71.1	10
None	499	8	90.125	8
None	500	6	113.667	6
None	501	9	89.6667	9
None	502	6	82	6
None	503	10	186	10
None	504	5	60.2	5
None	505	2	315	2
None	506	26	288	26
None	507	6	225.667	6
None	508	6	102.5	6
None	509	5	49.8	5
AP2 domain. This 60 amino acid residue domain can bind to DNA and is found in transcription factor proteins... DNA-binding domain in plant proteins such as APETALA2 and EREBPs... DNA-binding domain found in transcription regulators in plants such as APETALA2 and EREBP (ethylene responsive element binding protein). In EREBPs the domain specifically binds to the 11bp GCC box of the ethylene respons…	510	14	250.5	14
None	511	10	130.9	10
None	512	6	113	6
None	513	10	128.6	10
ornithine carbamoyltransferase; Provisional... ornithine carbamoyltransferase; Provisional.	514	6	121	6
None	515	6	107.333	6
None	516	21	318.857	21
hypothetical protein... hypothetical protein... hypothetical protein... hypothetical protein... hypothetical protein... hypothetical protein... hypothetical protein... hypothetical protein.	517	26	158.038	26
Phage lysis protein, holin. This family constitutes holin proteins from the dsDNA Siphidoviridae group bacteriophages. Most bacteriophages require an endolysin and a holin for host lysis. During late gene expression, holins accumulate and oligomerise in the host cell membrane. They then suddenly trigger to permeablise the membrane, which causes lysis by allowing endolysin to attach the peptidogly…	518	26	99.9615	26
None	519	6	50	6
None	520	4	75	4
None	521	47	117.617	25		22
None	522	13	125.231	13
None	523	6	57.5	6
None	524	12	90.9167	12
None	525	11	66.9091	11
None	526	10	55.8	10
None	527	6	67	6
None	528	2	76	2
None	529	6	100	6
None	530	6	96	6
None	531	6	119	6
None	532	6	82	6
None	533	6	85	6
None	534	14	86	14
Membrane protease subunits, stomatin/prohibitin homologs [Posttranslational modification, protein turnover, chaperones]... SPFH domain / Band 7 family. This family has been called SPFH, Band 7 or PHB domain. Recent phylogenetic analysis has shown this domain to be a slipin or Stomatin-like integral membrane domain conserved from protozoa to mammals... Prohibitin family; SPFH (stomatin, prohibitin…	535	25	265.36	6		19
None	536	5	44	5
None	537	5	129.4	5
None	538	6	61.6667	6
None	539	15	79.6667	15
None	540	9	62.2222	9
Domain of unknown function (DUF4177)... Domain of unknown function (DUF4177)... Domain of unknown function (DUF4177).	541	6	98.1667	6
None	542	10	72.8	10
None	543	10	157.7	10
Glutaredoxin-like protein, YruB-family. This glutaredoxin-like protein family contains the conserved CxxC motif and includes the Clostridium pasteurianum protein YruB which has been cloned from a rubredoxin operon. Somewhat related to NrdH, it is unknown whether this protein actually interacts with glutathione/glutathione reducatase, or, like NrdH, some other reductant system... thioredoxin. Seve…	544	18	87.6667	18
None	545	6	91.3333	6
flavodoxin, short chain. Flavodoxins are small redox-active proteins with a flavin mononucleotide (FMN) prosthetic group. They can act in nitrogen fixation by nitrogenase, in sulfite reduction, and light-dependent NADP+ reduction in during photosynthesis, among other roles. This model describes the short chain type. Many of these are involved in sulfite reduction [Energy metabolism, Electron tran…	546	17	150.294	17
None	547	11	151.546	10						1
None	548	12	71.75	12
None	549	10	82.8	10
None	550	4	67	4
None	551	15	142.533	15
None	552	23	102.652	23
None	553	9	85.7778	9
None	554	24	196.167	24
None	555	7	66.1429	7
Aquifex aeolicus AQ1575 and related proteins, metallophosphatase domain. This family includes bacterial and archeal proteins homologous to AQ1575, an uncharacterized Aquifex aeolicus protein. AQ1575 may play an accessory role in DNA repair, based on the close proximity of its gene to Holliday junction resolvasome genes. The domain present in members of this family belongs to the metallophosphatas…	556	6	187.5	6
None	557	3	73	3
CRISPR/Cas system-associated transcriptional regulator CasRa. CRISPR (Clustered Regularly Interspaced Short Palindromic Repeats) and associated Cas proteins comprise a system for heritable host defense by prokaryotic cells against phage and other foreign DNA; Predicted transcriptional regulator of CRISPR/Cas system... CRISPR locus-related DNA-binding protein. Most but not all examples of this fam…	558	26	574.154	26
None	559	17	276.471	17
None	560	16	62.375	16
None	561	22	177.636	22
Siphovirus protein of unknown function (DUF859). This family consists of several uncharacterized proteins from the Siphoviruses as well as one bacterial sequence. Some of the members of this family are described as putative minor structural proteins... Chaperone of endosialidase. This is the very C-terminal, chaperone, domain of the bacteriophage protein endosialidase. It releases itself, via the…	562	27	851.519	26		1
None	563	10	250.3	10
Membrane-bound lytic murein transglycosylase [Cell envelope biogenesis, outer membrane]... Uncharacterized protein conserved in bacteria [Function unknown]... 3D domain. This short presumed domain contains three conserved aspartate residues, hence the name 3D. It has been shown to be part of the catalytic double psi beta barrel domain of MltA... Domain A of MltA and related lytic transglycosylase…	564	29	215.655	26	2					1
None	565	2	107	2
None	566	2	148	2
None	567	6	90.6667	6
Pectate lyase superfamily protein. This family of proteins possesses a beta helical structure like Pectate lyase. This family is most closely related to glycosyl hydrolase family 28... Pectate lyase superfamily protein. This family of proteins possesses a beta helical structure like Pectate lyase. This family is most closely related to glycosyl hydrolase family 28.	568	4	719.5	4
None	569	26	307.423	26
None	570	6	82.3333	6
None	571	6	129.167	6
None	572	25	76.44	25
None	573	25	96.96	25
None	574	4	54.25	4
None	575	2	56	2
None	576	2	43.5	2
None	577	1	53	1
None	578	4	77	4
None	579	6	86.1667	6
None	580	4	45	4
None	581	2	32	2
None	582	7	125.429	7
None	583	2	185	2
None	584	7	80.8571	7
None	585	2	158	2
None	586	2	55	2
None	587	2	94	2
None	588	2	124	2
None	589	2	119	2
None	590	2	130	2
None	591	2	104	2
None	592	3	247	3
None	593	2	86	2
None	594	2	395	2
None	595	2	60	2
None	596	1	86	1
None	597	1	66	1
None	598	1	37	1
None	599	1	120	1
None	600	1	85	1
None	601	1	173	1
None	602	1	51	1
None	603	1	130	1
None	604	1	102	1
None	605	1	101	1
Helix-turn-helix XRE-family like proteins... Predicted transcriptional regulators [Transcription]... Helix-turn-helix XRE-family like proteins. Prokaryotic DNA binding proteins belonging to the xenobiotic response element family of transcriptional regulators... Helix-turn-helix. This large family of DNA binding helix-turn helix proteins includes Cro and CI. Within the Neisseria gonorrhoeae phage …	606	1	85	1
None	607	1	100	1
None	608	1	136	1
None	609	1	57	1
None	610	1	55	1
None	611	1	66	1
None	612	2	54	2
None	613	1	88	1
None	614	1	118	1
None	615	1	60	1
None	616	2	85.5	2
None	617	1	87	1
None	618	1	83	1
None	619	1	84	1
None	620	1	247	1
None	621	1	105	1
None	622	1	92	1
None	623	3	40	2						1
None	624	2	92.5	2
Helix-turn-helix XRE-family like proteins... Helix-turn-helix XRE-family like proteins. Prokaryotic DNA binding proteins belonging to the xenobiotic response element family of transcriptional regulators... Helix-turn-helix. This large family of DNA binding helix-turn helix proteins includes Cro and CI. Within the Neisseria gonorrhoeae phage associated protein NGO0477, the full protein fold incorp…	625	5	78.4	5
None	626	5	82.4	5
None	627	1	27	1
None	628	14	35.7857	11	3
NUMOD4 motif. NUMOD4 is a putative DNA-binding motif found in homing endonucleases and related proteins... HNH endonuclease. This is a zinc-binding loop of Fold group 7 as found in endo-deoxy-ribonucleases and HNH nucleases... HNH nucleases... NUMOD4 motif. NUMOD4 is a putative DNA-binding motif found in homing endonucleases and related proteins... HNH endonuclease. This is a zinc-binding loop of…	629	6	216.833	6
None	630	2	64.5	2
Membrane proteins related to metalloendopeptidases [Cell envelope biogenesis, outer membrane]... Membrane-bound metallopeptidase [Cell division and chromosome partitioning]... lipoprotein NlpD; Provisional... AmiB activator; Provisional... putative peptidase; Provisional... Peptidase family M23. Members of this family are zinc metallopeptidases with a range of specificities. The peptidase family …	631	5	189.4	5
None	632	1	69	1
None	633	3	87	3
None	634	1	41	1
None	635	1	69	1
None	636	1	97	1
None	637	1	173	1
None	638	1	146	1
None	639	1	68	1
None	640	1	87	1
None	641	1	78	1
None	642	2	139	2
None	643	1	121	1
None	644	1	51	1
None	645	1	110	1
None	646	1	97	1
Sigma70, region (SR) 4 refers to the most C-terminal of four conserved domains found in Escherichia coli (Ec) sigma70, the main housekeeping sigma, and related sigma-factors (SFs). A SF is a dissociable subunit of RNA polymerase, it directs bacterial or plastid core RNA polymerase to specific promoter elements located upstream of transcription initiation points. The SR4 of Ec sigma70 and other es…	647	6	442.333	6
None	648	1	80	1
None	649	2	77	2
None	650	11	240.364	11
None	651	8	106.25	8
None	652	1	152	1
None	653	2	321	2
None	654	1	54	1
None	655	1	75	1
None	656	11	184.546	11
None	657	1	58	1
None	658	1	66	1
None	659	1	139	1
None	660	5	65.8	4		1
None	661	2	107.5	2
None	662	1	157	1
None	663	1	57	1
None	664	1	98	1
None	665	9	125.556	9
None	666	1	101	1
None	667	1	61	1
None	668	1	77	1
None	669	1	70	1
NUMOD4 motif. NUMOD4 is a putative DNA-binding motif found in homing endonucleases and related proteins... HNH endonuclease. This is a zinc-binding loop of Fold group 7 as found in endo-deoxy-ribonucleases and HNH nucleases... NUMOD4 motif. NUMOD4 is a putative DNA-binding motif found in homing endonucleases and related proteins... HNH endonuclease. This is a zinc-binding loop of Fold group 7 as …	670	9	185.222	7	2
None	671	6	68.5	6
Metallo-beta-lactamase superfamily. Apart from the beta-lactamases a number of other proteins contain this domain. These proteins include thiolesterases, members of the glyoxalase II family, that catalyse the hydrolysis of S-D-lactoyl-glutathione to form glutathione and D-lactic acid and a competence protein that is essential for natural transformation in Neisseria gonorrhoeae and could be a tran…	672	1	255	1
bifunctional gluaredoxin/ribonucleoside-diphosphate reductase subunit beta; Provisional... ribonucleotide-diphosphate reductase subunit beta; Provisional... ribonucleotide-diphosphate reductase subunit beta; Provisional... Ribonucleotide Reductase, R2/beta subunit, ferritin-like diiron-binding domain. Ribonucleotide Reductase, R2/beta subunit (RNRR2) is a member of a broad superfamily of ferritin…	673	6	376	6
None	674	2	137.5	2
None	675	1	88	1
None	676	4	85.25	4
None	677	1	103	1
None	678	2	80.5	2
None	679	1	60	1
Pectate lyase superfamily protein. This family of proteins possesses a beta helical structure like Pectate lyase. This family is most closely related to glycosyl hydrolase family 28... Pectate lyase superfamily protein. This family of proteins possesses a beta helical structure like Pectate lyase. This family is most closely related to glycosyl hydrolase family 28... Endopygalactorunase [Cell env…	680	5	719.6	3	2
N terminal extension of bacteriophage endosialidase. This domain family is found in bacteria and viruses, and is approximately 70 amino acids in length. This domain is found in the bacteriophage protein endosialidase. The two N-terminal domains (this domain and the beta propeller) assemble in the compact 'cap' whereas the C-terminal domain forms an extended tail-like structure. The very N-termina…	681	3	648	1	2
None	682	1	216	1
None	683	1	869	1
None	684	1	59	1
None	685	1	189	1
None	686	1	223	1
Lysophospholipase L1 and related esterases [Amino acid transport and metabolism]... SGNH_hydrolase, or GDSL_hydrolase, is a diverse family of lipases and esterases. The tertiary fold of the enzyme is substantially different from that of the alpha/beta hydrolase family and unique among all known hydrolases; its active site closely resembles the typical Ser-His-Asp(Glu) triad from other serine hydr…	687	1	475	1
None	688	4	343.25	4
NUMOD1 domain. This domain probably represents a DNA-binding helix-turn-helix based on its similarity to other families (Bateman A pers obs)... Intron encoded nuclease repeat motif. Repeat of unknown function, but possibly DNA-binding via helix-turn-helix motif (Ponting, unpublished)... NUMOD4 motif. NUMOD4 is a putative DNA-binding motif found in homing endonucleases and related proteins... HNH …	689	1	162	1
None	690	5	62.8	5
None	691	1	63	1
None	692	2	37	2
None	693	10	92	10
None	694	5	285	5
Peptidoglycan recognition proteins (PGRPs) are pattern recognition receptors that bind, and in certain cases, hydrolyze peptidoglycans (PGNs) of bacterial cell walls. PGRPs have been divided into three classes: short PGRPs (PGRP-S), that are small (20 kDa) extracellular proteins; intermediate PGRPs (PGRP-I) that are 40-45 kDa and are predicted to be transmembrane proteins; and long PGRPs (PGRP-L)…	695	4	326.75	4
Lysophospholipase L1 and related esterases [Amino acid transport and metabolism]... SGNH_hydrolase, or GDSL_hydrolase, is a diverse family of lipases and esterases. The tertiary fold of the enzyme is substantially different from that of the alpha/beta hydrolase family and unique among all known hydrolases; its active site closely resembles the typical Ser-His-Asp(Glu) triad from other serine hydr…	696	1	427	1
None	697	1	59	1
Endo-N-acetylmuramidases (muramidases) are lysozymes (also referred to as peptidoglycan hydrolases) that degrade bacterial cell walls by catalyzing the hydrolysis of 1,4-beta-linkages between N-acetylmuramic acid and N-acetyl-D-glucosamine residues. This family of muramidases contains a glycosyl hydrolase family 25 (GH25) catalytic domain and is found in bacteria, fungi, slime molds, round worms,…	698	1	86	1
None	699	1	227	1
GIY-YIG domain of uncharacterized proteins from bacteria and their eukaryotic homologs. This family includes a group of functionally uncharacterized proteins from bacteria and their eukaryotic homologs which are present only in metazoa. These proteins might have nuclease activities and possibly be engaged in DNA repair or recombination, since they share sequence homology with the catalytic GIY-YI…	700	1	231	1
None	701	5	184.8	5
Predicted nucleotidyltransferase. Members of this family of bacterial proteins catalyze the transfer of nucleotide residues from nucleoside diphosphates or triphosphates into dimer or polymer forms.	702	2	244	2
DL-methionine transporter ATP-binding subunit; Provisional... DL-methionine transporter ATP-binding subunit; Provisional.	703	10	66.5	10
Protein of unknown function (DUF3603). This protein is found in bacteria and eukaryotes. Proteins in this family are about 250 amino acids in length... Protein of unknown function (DUF3603). This protein is found in bacteria and eukaryotes. Proteins in this family are about 250 amino acids in length.	704	2	265	2
None	705	2	97.5	2
None	706	1	48	1
None	707	1	72	1
Protein of unknown function (DUF1653). This is a family of hypothetical bacterial proteins of unknown function... Protein of unknown function (DUF1653). This is a family of hypothetical bacterial proteins of unknown function.	708	2	107	2
None	709	3	57	3
None	710	1	124	1
None	711	2	51	2
HNH nucleases... Restriction endonuclease [Defense mechanisms]... HNH nucleases; HNH endonuclease signature which is found in viral, prokaryotic, and eukaryotic proteins. The alignment includes members of the large group of homing endonucleases, yeast intron 1 protein, MutS, as well as bacterial colicins, pyocins, and anaredoxins... HNH endonuclease... HNH nucleases... Restriction endonuclease [D…	712	2	145	2
None	713	4	65	4
None	714	2	77	2
None	715	1	27	1
None	716	1	36	1
type I secretion membrane fusion protein, HlyD family. Type I secretion is an ABC transport process that exports proteins, without cleavage of any signal sequence, from the cytosol to extracellular medium across both inner and outer membranes. The secretion signal is found in the C-terminus of the transported protein. This model represents the adaptor protein between the ATP-binding cassette (ABC…	717	1	286	1
None	718	1	88	1
None	719	1	56	1
None	720	1	72	1
None	721	1	71	1
None	722	1	51	1
None	723	4	65.25	1	3
None	724	1	113	1
TnsA endonuclease N terminal. The Tn7 transposase is composed of proteins TnsA and TnsB. DNA breakage at the 5' end of the transposon is carried out by TnsA, and breakage and joining at the 3' end is carried out by TnsB. The N terminal domain of TnsA is catalytic.	725	1	253	1
None	726	1	181	1
hypothetical protein; Provisional... Phosphate starvation-inducible protein PhoH, predicted ATPase [Signal transduction mechanisms]... NYN ribonuclease and ATPase of PhoH family domains [General function prediction only]... PhoH-like protein. PhoH is a cytoplasmic protein and predicted ATPase that is induced by phosphate starvation.	727	1	245	1
None	728	1	573	1
spore cortex-lytic enzyme. Members of this protein family are the spore cortex-lytic enzyme SleB from Bacillus subtilis and other Gram-positive, endospore-forming bacterial species. This protein is stored in an inactive form in the spore and activated during germination [Cellular processes, Sporulation and germination]... Putative peptidoglycan-binding domain-containing protein [Cell envelope bio…	729	1	394	1
None	730	2	311.5	1		1
None	731	4	240	1		3
None	732	1	105	1
None	733	1	54	1
Pectate lyase superfamily protein. This family of proteins possesses a beta helical structure like Pectate lyase. This family is most closely related to glycosyl hydrolase family 28.	734	1	447	1
None	735	1	79	1
None	736	1	441	1
None	737	1	711	1
None	738	1	191	1
None	739	1	217	1
hypothetical protein; Provisional... Orthopoxvirus protein of unknown function (DUF830). This family consists of several Orthopoxvirus proteins of unknown function... hypothetical protein; Provisional... Orthopoxvirus protein of unknown function (DUF830). This family consists of several Orthopoxvirus proteins of unknown function... hypothetical protein; Provisional... hypothetical protein; Provis…	740	10	160.2	10
Peptidase M14-like domain; uncharacterized subfamily. A functionally uncharacterized subgroup of the M14 family of metallocarboxypeptidases (MCPs). The M14 family are zinc-binding carboxypeptidases (CPs) which hydrolyze single, C-terminal amino acids from polypeptide chains, and have a recognition site for the free C-terminal carboxyl group, which is a key determinant of specificity. Two major su…	741	1	521	1
None	742	1	745	1
None	743	1	112	1
None	744	1	120	1
None	745	3	79	3
None	746	1	63	1
None	747	1	85	1
None	748	1	65	1
None	749	1	107	1
None	750	5	185.8	5
None	751	1	300	1
None	752	1	58	1
None	753	1	66	1
None	754	1	60	1
None	755	1	69	1
None	756	1	54	1
HNH endonuclease. This is a zinc-binding loop of Fold group 7 as found in endo-deoxy-ribonucleases and HNH nucleases... Helix-turn-helix domain of Hin and related proteins. This domain model summarizes a family of DNA-binding domains unique to bacteria and represented by the Hin protein of Salmonella. The basic HTH domain is a simple fold comprised of three core helices that form a right-handed h…	757	1	223	1
None	758	3	92	3
None	759	1	52	1
None	760	1	110	1
None	761	1	95	1
None	762	10	95.4	10
None	763	1	53	1
None	764	1	144	1
None	765	1	80	1
None	766	1	59	1
None	767	1	64	1
None	768	1	59	1
None	769	1	138	1
None	770	1	168	1
None	771	1	47	1
None	772	1	41	1
None	773	1	57	1
None	774	1	51	1
None	775	1	155	1
None	776	1	175	1
None	777	1	68	1
None	778	1	128	1
None	779	1	55	1
None	780	1	38	1
None	781	1	77	1
Helix-turn-helix XRE-family like proteins... Helix-turn-helix XRE-family like proteins. Prokaryotic DNA binding proteins belonging to the xenobiotic response element family of transcriptional regulators... Helix-turn-helix. This large family of DNA binding helix-turn helix proteins includes Cro and CI. Within the Neisseria gonorrhoeae phage associated protein NGO0477, the full protein fold incorp…	782	1	92	1
None	783	1	51	1
None	784	1	95	1
None	785	1	201	1
None	786	1	73	1
None	787	1	168	1
None	788	1	94	1
None	789	2	433.5	2
None	790	1	155	1
None	791	1	76	1
None	792	1	109	1
None	793	1	115	1
None	794	1	83	1
None	795	3	192.667	3
None	796	1	96	1
None	797	1	182	1
None	798	1	101	1
None	799	1	83	1
None	800	2	68	2
None	801	1	78	1
None	802	1	63	1
None	803	1	192	1
None	804	1	100	1
None	805	1	65	1
None	806	1	73	1
None	807	1	96	1
None	808	1	59	1
None	809	1	70	1
None	810	1	28	1
None	811	1	55	1
None	812	1	61	1
None	813	1	250	1
None	814	1	244	1
None	815	1	144	1
None	816	1	67	1
None	817	1	170	1
None	818	1	47	1
None	819	1	143	1
None	820	1	93	1
None	821	1	76	1
None	822	9	72.1111	9
None	823	9	160.667	9
None	824	2	147	2
None	825	12	281.417	12
None	826	4	139	4
None	827	4	95.5	4
None	828	4	74.25	4
None	829	4	70	4
None	830	4	75	4
None	831	4	71	4
exonuclease; Provisional... exonuclease; Provisional... exonuclease; Provisional... exonuclease; Provisional.	832	4	194	4
None	833	3	41	3
None	834	4	84.5	4
None	835	3	63	3
None	836	10	78.9	8	2
None	837	8	89.5	8
None	838	4	154	4
None	839	7	64.1429	7
None	840	4	137	4
None	841	8	53.75	8
None	842	9	76.6667	9
None	843	4	66	4
Domain of unknown function (DUF4177)... Domain of unknown function (DUF4177)... Domain of unknown function (DUF4177)... Domain of unknown function (DUF4177).	844	4	68	4
None	845	4	65	4
None	846	4	147	4
None	847	4	118	4
None	848	9	62.8889	9
None	849	4	158	4
None	850	4	156	4
None	851	4	65	4
None	852	4	87	4
None	853	4	89	4
None	854	4	92	4
None	855	2	96	2
None	856	4	98.5	4
None	857	4	90	4
None	858	4	103	4
None	859	4	73	4
None	860	4	72	4
None	861	6	69.3333	6
None	862	4	58	4
None	863	9	91.2222	6	2					1
None	864	4	62	4
None	865	3	56	3
None	866	4	48	4
None	867	9	158.222	9
None	868	2	108	2
None	869	4	134.75	4
Nucleoside Triphosphate Pyrophosphohydrolase (EC 3.6.1.8) MazG-like domain found in uncharacterized protein from Archaeoglobus fulgidus (Af0060) and its bacterial homologs. This family includes an uncharacterized protein from Archaeoglobus fulgidus (Af0060) and its homologs from bacteria. Although its biological role remains unclear, Af0060 shows high sequence similarity to the dimeric 2-deoxyuri…	870	11	102.546	11
None	871	4	79	4
None	872	3	55	3
None	873	9	177.111	9
None	874	4	73.5	4
None	875	4	76.25	4
None	876	3	60	3
None	877	4	89.25	4
None	878	4	98.75	4
None	879	5	84.8	5
None	880	4	129	4
None	881	4	119	4
None	882	4	106	4
chromosome segregation protein; Provisional... hypothetical protein; Validated... endonuclease subunit; Provisional... Chromosome segregation ATPases [Cell division and chromosome partitioning]... Uncharacterized protein conserved in bacteria with the myosin-like domain [Function unknown]... chromosome segregation protein SMC, common bacterial type. SMC (structural maintenance of chromosomes) pro…	883	14	219.786	14
None	884	4	94	4
None	885	4	147	4
None	886	1	104	1
None	887	1	77	1
None	888	7	133.714	7
None	889	4	144	4
None	890	5	235.4	5
None	891	4	53	4
None	892	3	59	3
None	893	4	65	4
None	894	3	45	3
None	895	4	70	4
None	896	4	74	4
None	897	4	112.5	4
None	898	4	116	4
None	899	9	84.1111	9
None	900	3	64	3
None	901	4	59	4
None	902	4	102.5	4
None	903	4	96	4
None	904	3	77.6667	3
None	905	4	137	4
None	906	3	71.6667	3
None	907	6	75.6667	6
None	908	3	66	3
None	909	7	69.7143	7
None	910	3	54	3
None	911	8	34	8
Predicted transcriptional regulators [Transcription]... Predicted transcriptional regulators [Transcription]... Predicted transcriptional regulators [Transcription]... Predicted transcriptional regulators [Transcription].	912	4	123	4
None	913	8	50.25	8
The glycosyltransferase WecG/TagA superfamily contains Escherichia coli WecG, Bacillus subtilis TagA and related proteins. E. coli WecG is believed to be a UDP-N-acetyl-D-mannosaminuronic acid transferase, and is involved in enterobacterial common antigen (eca) synthesis. B. subtilis TagA plays a key role in the Wall Teichoic Acid (WTA) biosynthetic pathway, catalyzing the transfer of N-acetylman…	914	4	71	4
None	915	4	78.75	4
None	916	7	69.4286	7
None	917	1	35	1
None	918	1	36	1
None	919	1	107	1
None	920	2	67	2
None	921	2	62	2
None	922	4	53.75	4
None	923	1	54	1
None	924	4	50.5	4
None	925	4	238.75	4
None	926	5	59	5
None	927	5	166.6	5
None	928	4	78.5	4
None	929	3	81	3
None	930	4	59	4
None	931	4	73	4
None	932	2	51	2
None	933	1	59	1
None	934	5	82.8	5
None	935	4	143.75	4
None	936	4	131	4
None	937	4	129	4
None	938	4	128	4
None	939	4	67	4
None	940	4	253	4
None	941	4	66	4
None	942	4	63.75	4
None	943	2	64	2
None	944	2	42.5	2
None	945	4	261.75	4
None	946	4	70	4
None	947	4	92	4
Endo-N-acetylmuramidases (muramidases) are lysozymes (also referred to as peptidoglycan hydrolases) that degrade bacterial cell walls by catalyzing the hydrolysis of 1,4-beta-linkages between N-acetylmuramic acid and N-acetyl-D-glucosamine residues. This family of muramidases contains a glycosyl hydrolase family 25 (GH25) catalytic domain and is found in bacteria, fungi, slime molds, round worms,…	948	7	329.857	7
N-acetylmuramoyl-L-alanine amidase or MurNAc-LAA (also known as peptidoglycan aminohydrolase, NAMLA amidase, NAMLAA, Amidase 3, and peptidoglycan amidase; EC 3.5.1.28) is an autolysin that hydrolyzes the amide bond between N-acetylmuramoyl and L-amino acids in certain cell wall glycopeptides. These proteins are Zn-dependent peptidases with highly conserved residues involved in cation co-ordinatio…	949	3	272	3
None	950	4	58	4
hypothetical protein; Provisional... Phosphate starvation-inducible protein PhoH, predicted ATPase [Signal transduction mechanisms]... NYN ribonuclease and ATPase of PhoH family domains [General function prediction only]... PhoH-like protein. PhoH is a cytoplasmic protein and predicted ATPase that is induced by phosphate starvation... hypothetical protein; Provisional... Phosphate starvation-indu…	951	4	239	4
None	952	4	261	4
None	953	6	88.1667	6
None	954	4	67	4
None	955	2	82	2
Protein of unknown function (DUF2829). This is a uncharacterized family of proteins found in bacteria and bacteriphages... Protein of unknown function (DUF2829). This is a uncharacterized family of proteins found in bacteria and bacteriphages... Protein of unknown function (DUF2829). This is a uncharacterized family of proteins found in bacteria and bacteriphages.	956	4	87.5	2	1					1
None	957	2	65.5	2
None	958	2	86	2
None	959	2	100	2
None	960	4	68	4
None	961	2	52.5	2
None	962	2	55.5	1						1
None	963	2	71.5	2
None	964	1	66	1
Uncharacterized conserved protein [Function unknown]... sporulation protein YhbH. This protein family, typified by YhbH in Bacillus subtilis, is found in nearly every endospore-forming bacterium and in no other genome (but note that the trusted cutoff score is set high to exclude a single high-scoring sequence from Nitrosococcus oceani ATCC 19707, which is classified in the Gammaproteobacteria). …	965	4	319	4
None	966	4	74.25	4
None	967	2	60	2
None	968	4	75	4
None	969	3	62.3333	3
None	970	4	221.25	4
None	971	3	149.667	3
None	972	3	132	3
None	973	1	182	1
None	974	1	39	1
None	975	2	47.5	2
None	976	2	225.5	2
None	977	4	66	4
None	978	4	121.75	4
None	979	4	107.5	4
None	980	2	71	2
None	981	4	58	4
None	982	1	55	1
None	983	4	49.75	4
None	984	6	139.667	6
None	985	4	168	4
None	986	1	57	1
None	987	3	100	3
None	988	3	204.333	3
None	989	7	94.5714	3		3				1
None	990	3	63	3
None	991	5	127.6	5
None	992	3	58.6667	3
None	993	1	132	1
Protein of unknown function (DUF1523)... Protein of unknown function (DUF1523)... Protein of unknown function (DUF1523)... Protein of unknown function (DUF1523).	994	4	115.25	4
None	995	1	45	1
None	996	6	108	6
None	997	9	32	6	3
None	998	4	361.25	4
None	999	4	57	4
None	1000	4	69	4
None	1001	4	130	4
Uncharacterized protein conserved in bacteria [Function unknown]... Uncharacterized protein conserved in bacteria [Function unknown]... Uncharacterized protein conserved in bacteria [Function unknown]... Uncharacterized protein conserved in bacteria [Function unknown].	1002	5	677.6	5
None	1003	4	129.75	4
None	1004	4	57.25	4
None	1005	4	39.25	4
None	1006	3	125	3
None	1007	1	61	1
None	1008	6	82.5	6
None	1009	4	163.75	4
RNA polymerase sigma factor RpoS. A sigma factor is a DNA-binding protein protein that binds to the DNA-directed RNA polymerase core to produce the holoenzyme capable of initiating transcription at specific sites. Different sigma factors act in vegetative growth, heat shock, extracytoplasmic functions (ECF), etc. This model represents the clade of sigma factors called RpoS (also called sigma-38, …	1010	4	250	4
Sigma70, region (SR) 4 refers to the most C-terminal of four conserved domains found in Escherichia coli (Ec) sigma70, the main housekeeping sigma, and related sigma-factors (SFs). A SF is a dissociable subunit of RNA polymerase, it directs bacterial or plastid core RNA polymerase to specific promoter elements located upstream of transcription initiation points. The SR4 of Ec sigma70 and other es…	1011	4	256	4
None	1012	4	159.75	4
None	1013	4	194.75	4
None	1014	2	82	2
None	1015	4	70	4
None	1016	4	79	4
None	1017	2	208.5	2
None	1018	4	199.5	4
None	1019	3	63.3333	3
None	1020	3	240.667	3
None	1021	2	70	2
None	1022	3	117	3
None	1023	4	150.75	4
None	1024	3	54	3
None	1025	3	96.6667	3
None	1026	15	132.533	12	2	1
Helix-turn-helix domain. Members of this family contains a DNA-binding helix-turn-helix domain... Helix-turn-helix domain. Members of this family contains a DNA-binding helix-turn-helix domain.	1027	3	69.3333	3
None	1028	2	72	2
None	1029	5	112.2	5
None	1030	3	128	3
Uncharacterized conserved protein [Function unknown]... tRNAHis guanylyltransferase. The Thg1 protein from Saccharomyces cerevisiae is responsible for adding a GMP residue to the 5' end of tRNA His. The catalytic domain Thg1 contains a RRM (ferredoxin) fold palm domain, just like the viral RNA-dependent RNA polymerases, reverse transcriptases, family A and B DNA polymerases, adenylyl cyclases, di…	1031	4	244	4
None	1032	3	96.6667	3
None	1033	3	116	3
None	1034	3	159.333	3
None	1035	2	50	2
None	1036	1	94	1
None	1037	3	67.6667	3
None	1038	1	141	1
None	1039	3	89	3
None	1040	1	63	1
None	1041	3	60.6667	3
None	1042	3	84	3
None	1043	1	57	1
None	1044	6	106.833	6
None	1045	3	52.3333	3
Site-specific DNA methylase [DNA replication, recombination, and repair]... DNA-methyltransferase (dcm). All proteins in this family for which functions are known are DNA-cytosine methyltransferases. This family is based on the phylogenomic analysis of JA Eisen (1999, Ph.D. Thesis, Stanford University) [DNA metabolism, DNA replication, recombination, and repair]... Cytosine-C5 specific DNA methyl…	1046	4	221.75	4
Site-specific DNA methylase [DNA replication, recombination, and repair]... DNA-methyltransferase (dcm). All proteins in this family for which functions are known are DNA-cytosine methyltransferases. This family is based on the phylogenomic analysis of JA Eisen (1999, Ph.D. Thesis, Stanford University) [DNA metabolism, DNA replication, recombination, and repair]... DNA cytosine methylase; Provisi…	1047	6	336.5	6
None	1048	4	78.5	4
hypothetical protein; Provisional... Predicted nucleotidyltransferase [General function prediction only]... Predicted nucleotidyltransferase. Members of this family of bacterial proteins catalyze the transfer of nucleotide residues from nucleoside diphosphates or triphosphates into dimer or polymer forms... hypothetical protein; Provisional... Predicted nucleotidyltransferase [General function pr…	1049	6	253.833	6
None	1050	3	40	3
None	1051	4	108.25	4
None	1052	1	92	1
None	1053	3	214.333	3
None	1054	7	90.2857	3	2	1		1
None	1055	6	126.333	6
None	1056	5	92.2	4						1
None	1057	2	49	2
None	1058	2	117	2
None	1059	6	91.3333	6
Right handed beta helix region. This region contains a parallel beta helix region that shares some similarity with Pectate lyases.	1060	4	792.75	4
None	1061	5	208.8	5
None	1062	1	109	1
None	1063	5	100.2	5
None	1064	1	73	1
None	1065	1	62	1
None	1066	1	170	1
None	1067	1	104	1
None	1068	1	20	1
None	1069	1	86	1
None	1070	1	42	1
None	1071	1	64	1
UDPGlcNAc pyrophosphorylase catalayzes the synthesis of UDPGlcNAc. UDP-N-acetylglucosamine (UDPGlcNAc) pyrophosphorylase (UAP) (also named GlcNAc1P uridyltransferase), catalyzes the reversible conversion of UTP and GlcNAc1 to PPi and UDPGlcNAc. UDP-N-acetylglucosamine (UDPGlcNAc), the activated form of GlcNAc, is a key precursor of N- and O-linked glycosylations. It is essential for the synthesis…	1072	5	67.6	5
None	1073	3	80	3
None	1074	1	49	1
None	1075	1	15	1
None	1076	1	29	1
None	1077	1	66	1
None	1078	3	97.3333	3
None	1079	1	62	1
None	1080	2	63.5	2
None	1081	1	70	1
None	1082	1	150	1
None	1083	1	187	1
None	1084	5	94.2	5
None	1085	1	82	1
None	1086	1	103	1
None	1087	1	136	1
None	1088	1	43	1
None	1089	28	43.6429	9	2	17
None	1090	1	60	1
None	1091	2	318.5	2
HNH endonuclease. This is a zinc-binding loop of Fold group 7 as found in endo-deoxy-ribonucleases and HNH nucleases... HNH endonuclease. This is a zinc-binding loop of Fold group 7 as found in endo-deoxy-ribonucleases and HNH nucleases... Helix-turn-helix domain of Hin and related proteins. This domain model summarizes a family of DNA-binding domains unique to bacteria and represented by the Hin…	1092	4	157	2	2
None	1093	2	340	1				1
intercellular adhesin biosynthesis polysaccharide N-deacetylase. A common motif in bacterial biosynthesis of polysaccharide for export is modification that follows polymerization. This model describes a subfamily of polysaccharide N-deacetylases that acts on poly-beta-1,6-N-acetyl-D-glyscosamine as produced by Staphylococcus epidermidis and S. aureus. The end product in these species is designate…	1094	1	590	1
None	1095	1	73	1
None	1096	4	86	4
None	1097	1	45	1
None	1098	2	197	2
None	1099	2	62	2
None	1100	1	107	1
None	1101	2	47	2
None	1102	2	102	2
None	1103	1	75	1
None	1104	1	259	1
None	1105	1	71	1
None	1106	1	123	1
None	1107	1	174	1
None	1108	1	38	1
None	1109	1	86	1
None	1110	1	147	1
None	1111	1	52	1
NUMOD4 motif. NUMOD4 is a putative DNA-binding motif found in homing endonucleases and related proteins... HNH endonuclease. This is a zinc-binding loop of Fold group 7 as found in endo-deoxy-ribonucleases and HNH nucleases... NUMOD4 motif. NUMOD4 is a putative DNA-binding motif found in homing endonucleases and related proteins... HNH endonuclease. This is a zinc-binding loop of Fold group 7 as …	1112	2	291	2
None	1113	1	65	1
None	1114	1	34	1
None	1115	1	112	1
None	1116	1	39	1
None	1117	1	58	1
None	1118	1	62	1
HNH nucleases; HNH endonuclease signature which is found in viral, prokaryotic, and eukaryotic proteins. The alignment includes members of the large group of homing endonucleases, yeast intron 1 protein, MutS, as well as bacterial colicins, pyocins, and anaredoxins... HNH endonuclease.	1119	1	203	1
PD-(D/E)XK endonuclease. This family of endonucleases includes a group I intron-encoded endonuclease. This family belongs to the PD-(D/E)XK superfamily.	1120	1	131	1
None	1121	2	64	2
S-layer homology domain... Protein of unknown function (DUF4127). This family of uncharacterized bacterial proteins are about 500 amino acids in length... S-layer homology domain... Protein of unknown function (DUF4127). This family of uncharacterized bacterial proteins are about 500 amino acids in length.	1122	2	698	2
None	1123	2	318	2
Protein of unknown function (DUF3603). This protein is found in bacteria and eukaryotes. Proteins in this family are about 250 amino acids in length... Protein of unknown function (DUF3603). This protein is found in bacteria and eukaryotes. Proteins in this family are about 250 amino acids in length.	1124	2	260	2
None	1125	2	62	2
None	1126	2	75	2
None	1127	2	123	2
Domain of unknown function (DUF4177)... Domain of unknown function (DUF4177).	1128	2	151	2
None	1129	2	72	2
None	1130	2	79	2
Phosphoadenosine phosphosulfate reductase family. This domain is found in phosphoadenosine phosphosulfate (PAPS) reductase enzymes or PAPS sulfotransferase. PAPS reductase is part of the adenine nucleotide alpha hydrolases superfamily also including N type ATP PPases and ATP sulphurylases. The enzyme uses thioredoxin as an electron donor for the reduction of PAPS to phospho-adenosine-phosphate (P…	1131	1	110	1
phosophoadenylyl-sulfate reductase (thioredoxin). This enzyme, involved in the assimilation of inorganic sulfate, is designated cysH in Bacteria and MET16 in Saccharomyces cerevisiae. Synonyms include phosphoadenosine phosphosulfate reductase, PAPS reductase, and PAPS reductase, thioredoxin-dependent. In a reaction requiring reduced thioredoxin and NADPH, it converts 3(prime)-phosphoadenylylsulfa…	1132	2	282.5	2
None	1133	2	84	2
None	1134	2	71	2
None	1135	2	126	2
None	1136	9	105.556	9
None	1137	2	143	2
None	1138	2	74	2
None	1139	2	104	2
None	1140	2	72	2
None	1141	2	54	2
None	1142	2	93	2
None	1143	2	86	2
None	1144	2	80	2
None	1145	1	43	1
None	1146	2	181	2
None	1147	2	72	2
None	1148	2	146	2
None	1149	2	61	2
None	1150	2	112	2
None	1151	2	82	2
None	1152	2	71	2
None	1153	2	132	2
None	1154	2	90	2
None	1155	2	191	2
None	1156	2	114	2
None	1157	2	112	2
None	1158	2	60	2
None	1159	2	140	2
None	1160	2	110	2
None	1161	2	64	2
None	1162	2	72	2
None	1163	2	60	2
None	1164	2	128	2
None	1165	2	81	2
None	1166	2	169	2
None	1167	2	122	2
None	1168	2	64	2
None	1169	2	79	2
None	1170	2	138	2
None	1171	3	68	3
HNH nucleases; HNH endonuclease signature which is found in viral, prokaryotic, and eukaryotic proteins. The alignment includes members of the large group of homing endonucleases, yeast intron 1 protein, MutS, as well as bacterial colicins, pyocins, and anaredoxins... HNH nucleases; HNH endonuclease signature which is found in viral, prokaryotic, and eukaryotic proteins. The alignment includes me…	1172	2	250	2
Sigma70, region (SR) 4 refers to the most C-terminal of four conserved domains found in Escherichia coli (Ec) sigma70, the main housekeeping sigma, and related sigma-factors (SFs). A SF is a dissociable subunit of RNA polymerase, it directs bacterial or plastid core RNA polymerase to specific promoter elements located upstream of transcription initiation points. The SR4 of Ec sigma70 and other es…	1173	2	246	2
None	1174	2	88	2
None	1175	2	68	2
None	1176	2	77	2
None	1177	2	77.5	2
None	1178	2	60	2
None	1179	2	209	2
None	1180	2	185	2
None	1181	2	88	2
None	1182	2	78	2
None	1183	2	65	2
None	1184	2	144	2
None	1185	2	157	2
None	1186	2	123	2
None	1187	2	130	2
None	1188	2	57	2
None	1189	2	81	2
None	1190	2	58	2
None	1191	2	170	2
None	1192	2	92	2
None	1193	2	78	2
None	1194	2	107	2
None	1195	2	65	2
None	1196	2	74	2
None	1197	2	96	2
None	1198	2	123	2
None	1199	2	58	2
None	1200	2	69	2
None	1201	2	56	2
N-terminal catalytic domain of GIY-YIG intron endonuclease I-TevI, I-BmoI, I-BanI, I-BthII and similar proteins. I-TevI is a site-specific GIY-YIG homing endonuclease encoded within the group I intron of the thymidylate synthase gene (td) from Escherichia coli phage T4. It functions as an endonuclease that catalyzes the first step in intron homing by generating a double-strand break in the intron…	1202	2	225	2
None	1203	2	208.5	2
None	1204	1	80	1
None	1205	3	55.3333	3
HNH endonuclease. This is a zinc-binding loop of Fold group 7 as found in endo-deoxy-ribonucleases and HNH nucleases.	1206	1	181	1
DNA-binding domain found in transcription regulators in plants such as APETALA2 and EREBP (ethylene responsive element binding protein). In EREBPs the domain specifically binds to the 11bp GCC box of the ethylene response element (ERE), a promotor element essential for ethylene responsiveness. EREBPs and the C-repeat binding factor CBF1, which is involved in stress response, contain a single copy…	1207	2	170.5	2
None	1208	3	52	3
None	1209	4	99	4
None	1210	6	55	6
None	1211	6	84.6667	6
None	1212	3	56	3
None	1213	2	53	2
None	1214	4	68.25	4
None	1215	3	49	3
None	1216	4	174	4
None	1217	5	32.2	5
None	1218	1	122	1
None	1219	3	50	3
None	1220	3	81	3
None	1221	3	36	3
None	1222	3	42	3
None	1223	3	56	3
None	1224	3	91.6667	3
None	1225	8	38.5	8
None	1226	9	84.8889	9
None	1227	1	164	1
None	1228	3	31.6667	3
None	1229	3	46	3
None	1230	2	42.5	2
None	1231	3	68	3
None	1232	1	106	1
None	1233	4	117.25	4
None	1234	1	114	1
None	1235	3	63	3
None	1236	3	70	3
None	1237	3	56	3
None	1238	2	55	2
None	1239	2	108	2
None	1240	3	176.333	3
None	1241	6	111	6
None	1242	3	56	3
None	1243	2	83.5	2
None	1244	8	49.875	8
None	1245	3	104	3
None	1246	2	83.5	2
None	1247	4	117.25	4
None	1248	2	64	2
None	1249	4	79	4
None	1250	2	90	2
None	1251	4	124	4
None	1252	1	69	1
None	1253	1	61	1
None	1254	2	132.5	2
None	1255	2	145.5	2
None	1256	1	153	1
None	1257	2	101.5	2
None	1258	1	67	1
None	1259	1	106	1
None	1260	3	84.3333	3
None	1261	4	131.25	4
None	1262	2	71.5	2
None	1263	1	66	1
None	1264	2	100	2
None	1265	2	183	2
None	1266	1	99	1
None	1267	2	41	2
None	1268	2	189	2
None	1269	2	82	2
None	1270	2	50	2
None	1271	1	83	1
None	1272	3	140.667	3
None	1273	2	60	2
None	1274	2	125	2
None	1275	1	138	1
None	1276	1	80	1
None	1277	1	101	1
None	1278	1	161	1
Nucleoside-diphosphate-sugar pyrophosphorylase involved in lipopolysaccharide biosynthesis/translation initiation factor 2B, gamma/epsilon subunits (eIF-2Bgamma/eIF-2Bepsilon) [Cell envelope biogenesis, outer membrane / Translation, ribosomal structure and biogenesis]... UDP-3-O-[3-hydroxymyristoyl].	1279	2	328.5	2
None	1280	1	76	1
None	1281	1	158	1
None	1282	1	129	1
Uncharacterized protein conserved in bacteria [Function unknown]... conserved hypothetical protein, ribA/ribD-fused. This model describes a sequence region that occurs in at least three different polypeptide contexts. It is found fused to GTP cyclohydrolase II, the RibA of riboflavin biosynthesis (TIGR00505), as in Vibrio vulnificus. It is found fused to riboflavin biosynthesis protein RibD (TIGR…	1283	1	130	1
None	1284	1	161	1
None	1285	1	88	1
None	1286	2	74	2
None	1287	2	280	2
None	1288	1	26	1
None	1289	1	45	1
None	1290	1	275	1
None	1291	2	157	2
None	1292	1	175	1
None	1293	1	41	1
None	1294	1	57	1
None	1295	2	289	2
None	1296	2	88.5	2
None	1297	1	53	1
None	1298	1	57	1
None	1299	2	68	2
None	1300	2	82	2
None	1301	2	138	2
None	1302	2	141	2
None	1303	1	77	1
None	1304	2	81.5	2
None	1305	2	83.5	2
None	1306	2	61	2
None	1307	1	85	1
None	1308	1	126	1
None	1309	1	132	1
None	1310	2	93	2
None	1311	1	111	1
None	1312	1	212	1
RNA polymerase sigma factor RpoS. A sigma factor is a DNA-binding protein protein that binds to the DNA-directed RNA polymerase core to produce the holoenzyme capable of initiating transcription at specific sites. Different sigma factors act in vegetative growth, heat shock, extracytoplasmic functions (ECF), etc. This model represents the clade of sigma factors called RpoS (also called sigma-38, …	1313	2	226	2
Sigma70, region (SR) 4 refers to the most C-terminal of four conserved domains found in Escherichia coli (Ec) sigma70, the main housekeeping sigma, and related sigma-factors (SFs). A SF is a dissociable subunit of RNA polymerase, it directs bacterial or plastid core RNA polymerase to specific promoter elements located upstream of transcription initiation points. The SR4 of Ec sigma70 and other es…	1314	2	244	2
None	1315	2	143	2
None	1316	1	55	1
None	1317	1	54	1
None	1318	2	231.5	2
None	1319	2	222	2
None	1320	1	136	1
None	1321	1	148	1
None	1322	2	103.5	2
None	1323	2	53	2
None	1324	2	42	2
None	1325	3	135	3
None	1326	2	128.5	2
Aquifex aeolicus AQ1575 and related proteins, metallophosphatase domain. This family includes bacterial and archeal proteins homologous to AQ1575, an uncharacterized Aquifex aeolicus protein. AQ1575 may play an accessory role in DNA repair, based on the close proximity of its gene to Holliday junction resolvasome genes. The domain present in members of this family belongs to the metallophosphatas…	1327	9	180.333	2		7
None	1328	2	146.5	2
None	1329	2	55.5	2
None	1330	1	47	1
None	1331	1	28	1
flavoprotein NrdI; Provisional... ribonucleotide reductase stimulatory protein; Reviewed... ribonucleoside-diphosphate reductase 2, operon protein nrdI. Ribonucleotide reductases (RNRs) are enzymes that provide the precursors of DNA synthesis. The three characterized classes of RNRs differ by their metal cofactor and their stable organic radical. The exact function of nrdI within the ribonucleoti…	1332	4	123.25	3						1
None	1333	2	182	2
None	1334	2	82	2
None	1335	1	70	1
None	1336	1	84	1
None	1337	1	82	1
None	1338	2	89	2
None	1339	2	60.5	2
GIY-YIG domain of uncharacterized hypothetical protein found in phycodnavirus PBCV-1 DNA virus, T. thermophila Tlr element eoncoding protein Tlr8p, and similar proteins found in bacteria. The family includes a group of diverse uncharacterized hypothetical proteins with a GIY-YIG domain that shows statistically significant similarity to the N-terminal catalytic domains of GIY-YIG family of intron-…	1340	1	305	1
None	1341	2	122	2
None	1342	2	106	2
None	1343	2	210	2
None	1344	1	14	1
None	1345	2	71	2
None	1346	2	98.5	2
None	1347	2	150	2
None	1348	2	194	2
None	1349	1	119	1
None	1350	1	129	1
None	1351	1	142	1
None	1352	1	41	1
None	1353	2	173	2
5'(3')-deoxyribonucleotidase [Nucleotide transport and metabolism]... 5' nucleotidase, deoxy (Pyrimidine), cytosolic type C protein (NT5C). This family consists of several 5' nucleotidase, deoxy (Pyrimidine), cytosolic type C (NT5C) proteins. 5'(3')-Deoxyribonucleotidase is a ubiquitous enzyme in mammalian cells whose physiological function is not known.	1354	1	174	1
None	1355	2	103.5	2
None	1356	2	169.5	2
None	1357	2	111	2
None	1358	1	49	1
None	1359	2	323.5	2
GIY-YIG nuclease domain superfamily. The GIY-YIG nuclease domain superfamily includes a large and diverse group of proteins involved in many cellular processes, such as class I homing GIY-YIG family endonucleases, prokaryotic nucleotide excision repair proteins UvrC and Cho, type II restriction enzymes, the endonuclease/reverse transcriptase of eukaryotic retrotransposable elements, and a family …	1360	1	261	1
Protein of unknown function (DUF3603). This protein is found in bacteria and eukaryotes. Proteins in this family are about 250 amino acids in length.	1361	2	265	2
None	1362	1	97	1
None	1363	2	135	2
None	1364	2	223.5	2
None	1365	1	140	1
None	1366	2	190.5	2
None	1367	2	167.5	2
None	1368	2	153.5	2
None	1369	2	90.5	2
None	1370	2	178	2
Periplasmic copper-binding protein (NosD). NosD is a periplasmic protein which is thought to insert copper into the exported reductase apoenzyme (NosZ). This region forms a parallel beta helix domain... nitrous oxide reductase family maturation protein NosD. Members of this family include NosD, a repetitive periplasmic protein required for the maturation of the copper-containing enzyme nitrous-ox…	1371	6	594.333	3	2					1
Phage-related replication protein [General function prediction only]... Protein of unknown function (DUF867). This family consists of a number of bacterial and phage proteins with no known function and is present in Bacillus species and the Lambda-like viruses... Phage-related replication protein [General function prediction only]... Protein of unknown function (DUF867). This family consists of a…	1372	6	211.833	3	2					1
None	1373	5	81.6	5
None	1374	4	127.5	4
ribose-phosphate pyrophosphokinase. Alternate name: phosphoribosylpyrophosphate synthetase In some systems, close homologs lacking enzymatic activity exist and perform regulatory functions. The model is designated subfamily rather than equivalog for this reason [Purines, pyrimidines, nucleosides, and nucleotides, Purine ribonucleotide biosynthesis]... ribose-phosphate pyrophosphokinase... ribose-…	1375	5	280.6	5
None	1376	5	136.2	5
None	1377	5	70	5
None	1378	5	131.2	5
None	1379	5	56.2	5
None	1380	5	101.8	5
None	1381	5	65	5
None	1382	4	156	4
None	1383	4	56.25	4
None	1384	7	79.8571	7
None	1385	4	76.5	4
None	1386	2	85	2
None	1387	5	93.6	5
None	1388	5	64.4	5
None	1389	2	122	2
None	1390	5	118.6	5
None	1391	5	133.6	5
None	1392	5	145.6	5
None	1393	5	118.2	5
None	1394	4	73	4
None	1395	4	147.5	4
None	1396	5	122	5
None	1397	2	137	2
None	1398	5	64	5
None	1399	3	68	3
None	1400	5	92	5
None	1401	5	128.8	5
None	1402	5	137.6	5
None	1403	5	132.2	5
None	1404	4	64	4
None	1405	4	53	4
None	1406	5	123	5
None	1407	5	100.4	5
None	1408	5	79	5
None	1409	3	52	3
None	1410	5	144	5
None	1411	5	124.4	5
None	1412	5	134.2	5
None	1413	3	92.3333	3
None	1414	3	96.6667	3
None	1415	5	177.6	5
None	1416	5	71.6	5
None	1417	2	70	2
None	1418	5	72.2	5
None	1419	3	137	3
None	1420	2	65.5	2
None	1421	1	60	1
peptide chain release factor 1, archaeal and eukaryotic forms. Directs the termination of nascent peptide synthesis (translation) in response to the termination codons UAA, UAG and UGA. This model identifies both archaeal (aRF1) and eukaryotic (eRF1) of the protein. Also known as translation termination factor 1 [Protein synthesis, Translation factors].	1422	5	106.2	5
None	1423	5	81.4	5
None	1424	2	90	2
None	1425	4	90.5	4
None	1426	5	63.2	5
None	1427	3	68	3
None	1428	5	124	5
None	1429	2	123	2
None	1430	5	121.8	5
None	1431	5	73.8	5
None	1432	4	106	4
None	1433	5	139.6	5
None	1434	5	115.6	5
None	1435	5	135.2	5
None	1436	5	156	5
None	1437	5	137	5
None	1438	5	201	5
None	1439	5	131.8	5
None	1440	5	92.6	5
None	1441	5	157.2	5
None	1442	3	179	3
None	1443	4	111	4
None	1444	5	61.8	5
None	1445	5	150.2	5
None	1446	5	67	5
None	1447	5	59.2	5
None	1448	3	100.667	3
None	1449	5	356	5
None	1450	5	92.6	5
None	1451	5	67.8	5
None	1452	3	88	3
None	1453	5	68.8	5
None	1454	5	87	5
None	1455	5	66	5
None	1456	4	190	4
None	1457	4	156.25	4
None	1458	4	115	4
None	1459	5	101.6	5
None	1460	5	99.2	5
None	1461	5	347.8	5
None	1462	5	98.4	5
None	1463	5	75.6	5
None	1464	2	88	2
None	1465	5	78.8	5
None	1466	5	115	5
None	1467	5	124	5
None	1468	3	75	3
None	1469	5	60.6	5
None	1470	5	182	5
None	1471	5	201.4	5
None	1472	5	140.6	5
None	1473	4	72	4
None	1474	4	69	4
None	1475	4	56.5	4
None	1476	5	67.8	5
Potyvirus coat protein... Potyvirus coat protein.	1477	5	56.4	5
None	1478	5	209.6	5
None	1479	5	74.8	5
None	1480	5	63.4	5
None	1481	5	235.6	5
None	1482	5	118.6	5
None	1483	5	94.4	5
None	1484	5	123.2	5
None	1485	8	76.625	8
None	1486	3	59	3
None	1487	5	87	5
None	1488	2	80	2
None	1489	5	111.8	5
None	1490	5	174.4	5
None	1491	5	93	5
None	1492	5	85	5
None	1493	5	64.4	5
None	1494	5	68.2	5
None	1495	3	100	3
None	1496	5	89	5
None	1497	5	127.4	5
None	1498	5	117.4	5
None	1499	5	311	5
None	1500	3	169.333	3
None	1501	5	106.6	5
None	1502	3	101	3
None	1503	3	124.667	3
None	1504	4	200.5	4
None	1505	4	101.75	4
None	1506	5	98.8	5
None	1507	2	80	2
Intron encoded nuclease repeat motif. Repeat of unknown function, but possibly DNA-binding via helix-turn-helix motif (Ponting, unpublished)... Intron encoded nuclease repeat motif. Repeat of unknown function, but possibly DNA-binding via helix-turn-helix motif (Ponting, unpublished).	1508	5	198	5
None	1509	5	126.6	5
None	1510	2	57	2
None	1511	5	52.8	5
None	1512	5	100.4	5
None	1513	5	159	5
None	1514	5	71	5
None	1515	5	164.2	5
None	1516	4	166.25	4
None	1517	5	83.4	5
None	1518	4	74	4
None	1519	5	122	5
None	1520	5	89.6	5
None	1521	5	133.8	5
None	1522	2	133	2
None	1523	5	99.4	5
None	1524	5	62	5
None	1525	2	73	2
None	1526	5	124	5
None	1527	5	85	5
None	1528	5	124	5
None	1529	5	100.8	5
None	1530	5	86.8	5
None	1531	6	103.667	6
None	1532	5	136.6	5
None	1533	5	114.4	5
None	1534	2	124	2
None	1535	3	70.3333	3
None	1536	4	63.25	4
None	1537	2	46.5	2
None	1538	3	69	3
None	1539	1	68	1
None	1540	1	44	1
None	1541	4	47.75	4
None	1542	4	45.75	4
None	1543	4	53.75	4
None	1544	4	53.25	4
None	1545	4	54.25	4
None	1546	5	56.4	5
None	1547	3	194	3
None	1548	2	54	2
None	1549	3	90	3
None	1550	2	65	2
None	1551	3	90	3
None	1552	5	51	5
None	1553	3	61	3
None	1554	2	56	2
None	1555	3	68	3
None	1556	3	67	3
None	1557	3	66.3333	3
None	1558	1	29	1
None	1559	3	118	3
None	1560	3	121	3
None	1561	3	79	3
None	1562	3	68.6667	3
None	1563	2	56	2
None	1564	3	71	3
None	1565	3	64	3
None	1566	3	80	3
None	1567	3	101		3
None	1568	6	231.333		6
None	1569	3	94.6667		3
None	1570	3	64		3
None	1571	3	191.333		3
None	1572	3	253		3
None	1573	3	352.667		3
None	1574	2	77		2
None	1575	3	154		3
None	1576	3	88		3
None	1577	2	20		2
None	1578	11	241.364		11
None	1579	3	99		3
None	1580	3	75.6667		3
None	1581	3	91.3333		3
None	1582	3	126		3
None	1583	3	117		3
None	1584	3	23		3
None	1585	9	133.889		9
None	1586	4	147.75		4
None	1587	2	53		2
None	1588	3	219		3
None	1589	3	46		3
None	1590	3	79		3
None	1591	3	113		3
None	1592	3	35		3
None	1593	3	56		3
None	1594	3	72.3333		3
None	1595	2	48		2
putative NHN endonuclease... AP2 domain. This 60 amino acid residue domain can bind to DNA and is found in transcription factor proteins... HNH endonuclease. This is a zinc-binding loop of Fold group 7 as found in endo-deoxy-ribonucleases and HNH nucleases.	1596	1	165		1
None	1597	2	87		2
None	1598	2	362		2
None	1599	2	153		2
None	1600	4	101		4
None	1601	2	94		2
None	1602	2	84		2
None	1603	2	92.5		2
None	1604	2	101		2
None	1605	3	117		2					1
None	1606	2	102.5		2
None	1607	2	89		2
None	1608	2	101		2
hypothetical protein... Phage protein (N4 Gp49/phage Sf6 gene 66) family. This family of phage proteins is functionally uncharacterized. The family includes bacteriophage Sf6 gene 66 as well as phage N4 GP49 protein. Proteins in this family are typically between 87 and 154 amino acids in length. There is a conserved NGF sequence motif... hypothetical protein... Phage protein (N4 Gp49/phage Sf6 ge…	1609	2	103.5		2
None	1610	2	112.5		2
Uncharacterized conserved protein [Function unknown]... Uncharacterized conserved protein [Function unknown]... Uncharacterized conserved protein [Function unknown]... Uncharacterized conserved protein [Function unknown]... Uncharacterized conserved protein [Function unknown].	1611	5	227.4		5
None	1612	2	82		2
None	1613	2	139		2
None	1614	2	75		2
None	1615	5	145.4		5
None	1616	2	190		2
Protein of unknown function (DUF3626). This family of proteins is found in bacteria. Proteins in this family are typically between 294 and 374 amino acids in length... ParB-like nuclease domain. Plasmid RK2 ParB preferentially cleaves single-stranded DNA. ParB also nicks supercoiled plasmid DNA preferably at sites with potential single-stranded character, like AT-rich regions and sequences that c…	1617	5	644		5
RNA polymerase sigma-E factor. Members of this family comprise the Firmicutes lineage endospore formation-specific sigma factor SigE, also called SpoIIGB and sigma-29. As characterized in Bacillus subtilis, this protein is synthesized as a precursor, specifically in the mother cell compartment, and must cleaved by the SpoIIGA protein to be made active [Transcription, Transcription factors, Cellul…	1618	2	231		2
None	1619	2	120		2
None	1620	2	314		2
Helix-Turn-Helix DNA binding domain of the transcription regulators MlrA and CarA. Helix-turn-helix (HTH) transcription regulator MlrA (merR-like regulator A), N-terminal domain. The MlrA protein, also known as YehV, has been shown to control cell-cell aggregation by co-regulating the expression of curli and extracellular matrix production in Escherichia coli and Salmonella typhimurium. Its close…	1621	1	41		1
Exopolysaccharide biosynthesis protein related to N-acetylglucosamine-1-phosphodiester alpha-N-acetylglucosaminidase [Carbohydrate transport and metabolism]... Predicted periplasmic protein (DUF2233). This domain, found in various hypothetical bacterial proteins, has no known function... Exopolysaccharide biosynthesis protein related to N-acetylglucosamine-1-phosphodiester alpha-N-acetylglucosami…	1622	2	437		2
None	1623	2	65		2
None	1624	1	43		1
hypothetical protein; Provisional... Phosphate starvation-inducible protein PhoH, predicted ATPase [Signal transduction mechanisms]... NYN ribonuclease and ATPase of PhoH family domains [General function prediction only]... PhoH-like protein. PhoH is a cytoplasmic protein and predicted ATPase that is induced by phosphate starvation... hypothetical protein; Provisional... Phosphate starvation-indu…	1625	5	300.4		5
None	1626	5	58.8		5
None	1627	2	61		2
None	1628	2	44		2
None	1629	5	163.2		5
None	1630	5	260.6		5
None	1631	2	119		2
None	1632	6	238.333		5					1
None	1633	2	200		2
None	1634	5	282.6		5
None	1635	2	67		2
None	1636	10	165.5		9					1
None	1637	5	894		5
None	1638	6	369.667		5					1
None	1639	6	226		5					1
None	1640	2	231		2
Protein of unknown function (DUF1371). This family consists of several hypothetical bacterial proteins of around 110 residues in length. The function of this family is unknown but members seem to be specific to Borrelia burgdorferi (Lyme disease spirochete)... Protein of unknown function (DUF2634). Some members in this family of proteins are annotated as phage related, xkdS however currently ther…	1641	5	206.6		5
None	1642	2	362		2
Pectate lyase superfamily protein. This family of proteins possesses a beta helical structure like Pectate lyase. This family is most closely related to glycosyl hydrolase family 28... Pectate lyase superfamily protein. This family of proteins possesses a beta helical structure like Pectate lyase. This family is most closely related to glycosyl hydrolase family 28... C1q domain. C1q is a subunit …	1643	3	679.667		3
None	1644	2	431		2
None	1645	2	157		2
None	1646	2	67		2
Holin family. Phage holins and lytic enzymes are both necessary for bacterial lysis and virus dissemination.This family also includes TcdE/UtxA involved in toxin secretion in Clostridium difficile... toxin secretion/phage lysis holin. This model describes one of the many mutally dissimilar families of holins, phage proteins that act together with lytic enzymes in bacterial lysis. This family incl…	1647	5	172.4		5
spore cortex-lytic enzyme. Members of this protein family are the spore cortex-lytic enzyme SleB from Bacillus subtilis and other Gram-positive, endospore-forming bacterial species. This protein is stored in an inactive form in the spore and activated during germination [Cellular processes, Sporulation and germination]... Putative peptidoglycan-binding domain-containing protein [Cell envelope bio…	1648	2	343		2
None	1649	5	120.4		5
None	1650	1	75		1
None	1651	5	258.8		5
replicative DNA helicase; Validated... replicative DNA helicase; Provisional... replicative DNA helicase; Provisional... replicative DNA helicase; Provisional... replicative DNA helicase; Provisional... replicative DNA helicase; Provisional... phage replicative helicase, DnaB family, HK022 subfamily. Members of this family are phage (or prophage-region) homologs of the bacterial homohexameric rep…	1652	6	459.5		5					1
None	1653	5	182.2		5
None	1654	5	114.8		5
None	1655	2	42		2
None	1656	2	72		2
None	1657	3	99		2					1
ComE operon protein 2. This protein is found in the ComE operon for 'late competence' as characterized in B. subtilis. Proteins in this family contain homology to a cytidine/deoxycytidine deaminase domain family (pfam00383), and may carry out this activity... deoxycytidylate deaminase; Provisional... Deoxycytidylate deaminase [Nucleotide transport and metabolism]... Deoxycytidylate deaminase doma…	1658	2	115		2
CHC2 zinc finger. This domain is principally involved in DNA binding in DNA primases... zinc finger... DNA primase (bacterial type) [DNA replication, recombination, and repair]... DNA primase, catalytic core. Members of this family are DNA primase, a ubiquitous bacteria protein. Most members of this family contain nearly two hundred additional residues C-terminal to the region represented here, b…	1659	6	342.333		5					1
deoxyuridine 5'-triphosphate nucleotidohydrolase (dut). The main function of these proteins is in maintaining the levels of dUTP in the cell to prevent dUTP incorporation into DNA during DNA replication. Pol proteins in viruses are very similar to this protein family. This family is based on the phylogenomic analysis of JA Eisen (1999, Ph.D. Thesis, Stanford University). Changed role from 132 to …	1660	2	171		2
None	1661	2	110		2
None	1662	6	88.6667		5					1
None	1663	5	219.6		5
None	1664	5	157.2		5
None	1665	2	285		2
None	1666	2	47		2
Replication-relaxation. This family includes proteins which are essential for plasmid replication and plasmid DNA relaxation... Replication-relaxation. This family includes proteins which are essential for plasmid replication and plasmid DNA relaxation... Replication-relaxation. This family includes proteins which are essential for plasmid replication and plasmid DNA relaxation... Replication-rel…	1667	5	277.2		5
ATPases associated with a variety of cellular activities. AAA - ATPases associated with a variety of cellular activities. This profile/alignment only detects a fraction of this vast family. The poorly conserved N-terminal helix is missing from the alignment... The AAA+ (ATPases Associated with a wide variety of cellular Activities) superfamily represents an ancient group of ATPases belonging to t…	1668	5	909.8		5
None	1669	2	73		2
None	1670	2	48		2
None	1671	5	45.6		5
None	1672	2	143.5		2
PRTRC system protein D. A novel genetic system characterized by six major proteins, included a ParB homolog and a ThiF homolog, is designated PRTRC, or ParB-Related,ThiF-Related Cassette. It is often found on plasmids. This protein family is designated PRTRC system protein D. The gray zone, between trusted and noise, includes proteins found in the same genomes as other proteins of the PRTRC syste…	1673	5	342.6		5
None	1674	5	156.6		5
None	1675	2	53		2
None	1676	2	171		2
thymidylate synthase, methanogen type. Thymidylate synthase makes dTMP for DNA synthesis, and is among the most widely distributed of all enzymes. Members of this protein family are encoded within a completed genome sequence if and only if that species is one of the methanogenenic archaea. In these species, tetrahydromethanopterin replaces tetrahydrofolate, The member from Methanobacterium thermo…	1677	6	394.5		5					1
None	1678	2	84		2
None	1679	5	230.6		5
integration host factor, beta subunit. This protein forms a site-specific DNA-binding heterodimer with the homologous integration host factor alpha subunit. It is closely related to the DNA-binding protein HU [DNA metabolism, DNA replication, recombination, and repair]... transcriptional regulator HU subunit alpha; Provisional... transcriptional regulator HU subunit beta; Provisional... bacterial…	1680	6	101.667		5					1
None	1681	1	46		1
None	1682	2	58		2
None	1683	5	55		5
gp32 DNA binding protein like. gp32 is a single stranded (ss) DNA binding protein in bacteriophage T4 that is essential for DNA replication, recombination and repair. The ssDNA binding cleft of gp32 comprises regions from three structural subdomains... gp32 DNA binding protein like. gp32 is a single stranded (ss) DNA binding protein in bacteriophage T4 that is essential for DNA replication, recom…	1684	5	321.2		5
None	1685	2	100		2
None	1686	2	194		2
None	1687	2	78		2
None	1688	2	76		2
5'-3' exonuclease, N-terminal resolvase-like domain... flap endonuclease-like protein; Provisional... H3TH domains of structure-specific 5' nucleases (or flap endonuclease-1-like) involved in DNA replication, repair, and recombination. The 5' nucleases of this superfamily are capable of both 5'-3' exonucleolytic activity and cleaving bifurcated or branched DNA, in an endonucleolytic, structure-sp…	1689	6	313.167		5					1
None	1690	2	88		2
The Oligonucleotide/oligosaccharide binding (OB)-fold domain of kDNA ligase-like ATP-dependent DNA ligases is a DNA-binding module that is part of the catalytic core unit. ATP-dependent polynucleotide ligases catalyze phosphodiester bond formation using nicked nucleic acid substrates with the high energy nucleotide of ATP as a cofactor in a three step reaction mechanism. DNA ligases play a vital …	1691	6	424.5		5					1
None	1692	2	101		2
RNA polymerase sigma factor, sigma-70 family. This model encompasses all varieties of the sigma-70 type sigma factors including the ECF subfamily. A number of sigma factors have names with a different number than 70 (i.e. sigma-38), but in fact, all except for the Sigma-54 family (TIGR02395) are included within this family. Several PFAM models hit segments of these sequences including Sigma-70 re…	1693	6	189.333		5					1
None	1694	2	125		2
None	1695	2	87		2
None	1696	2	83		2
None	1697	2	161		2
None	1698	2	124		2
None	1699	2	102.5		2
None	1700	2	129		2
Small, acid-soluble spore proteins, alpha/beta type... Small, acid-soluble spore proteins, alpha/beta type.	1701	2	80		2
None	1702	2	49		2
None	1703	2	63		2
None	1704	2	109.5		2
ATP-dependent DNA helicase Rep. Designed to identify rep members of the uvrD/rep subfamily [DNA metabolism, DNA replication, recombination, and repair]... DNA helicase II. Designed to identify uvrD members of the uvrD/rep subfamily [DNA metabolism, DNA replication, recombination, and repair]... ATP-dependent DNA helicase Rep; Provisional... DNA helicase IV; Provisional... Superfamily I DNA and RN…	1705	5	797.2		5
None	1706	2	181		2
None	1707	2	51		2
None	1708	2	154		2
None	1709	2	117		2
None	1710	5	76		5
None	1711	1	18		1
None	1712	2	181		2
Part of AAA domain... Part of AAA domain.	1713	2	168		2
None	1714	2	108		2
None	1715	2	61		2
None	1716	2	76		2
None	1717	2	188		2
None	1718	4	91.75	1	2					1
None	1719	2	120.5		2
None	1720	2	113.5		2
None	1721	2	92		2
None	1722	2	75		2
None	1723	3	46		2					1
None	1724	2	103		2
None	1725	2	57		2
None	1726	2	75.5		2
None	1727	2	94		2
None	1728	2	124		2
None	1729	2	117.5		2
None	1730	1	128		1
None	1731	2	120		2
None	1732	2	101.5		2
None	1733	1	40		1
None	1734	2	67.5		2
None	1735	2	37.5		2
None	1736	1	105		1
None	1737	1	27		1
None	1738	3	34.3333		3
None	1739	3	192		3
None	1740	3	66.3333		3
None	1741	4	70.25		3					1
None	1742	6	517		6
None	1743	3	1086		3
None	1744	3	125		3
None	1745	3	67.6667		3
None	1746	3	66		3
None	1747	3	207		3
None	1748	3	180		3
None	1749	3	79		3
Chromosome segregation ATPases [Cell division and chromosome partitioning]... Predicted membrane protein [Function unknown]... Phage-related protein [Function unknown]... Chromosome segregation ATPases [Cell division and chromosome partitioning]... Phage-related protein [Function unknown]... Domains similar to the Pancreatic-derived factor. FAM3B or PANDER (PANcreatic DERived factor) has been ide…	1750	5	2931.2		4					1
None	1751	3	153		3
None	1752	3	92		3
Peptidoglycan recognition proteins (PGRPs) are pattern recognition receptors that bind, and in certain cases, hydrolyze peptidoglycans (PGNs) of bacterial cell walls. PGRPs have been divided into three classes: short PGRPs (PGRP-S), that are small (20 kDa) extracellular proteins; intermediate PGRPs (PGRP-I) that are 40-45 kDa and are predicted to be transmembrane proteins; and long PGRPs (PGRP-L)…	1753	3	345		3
None	1754	1	29		1
None	1755	3	96		3
None	1756	3	71		3
None	1757	3	120.667		3
None	1758	3	80		3
None	1759	3	111.333		3
None	1760	3	86		3
None	1761	3	70		3
deoxyuridine 5'-triphosphate nucleotidohydrolase (dut). The main function of these proteins is in maintaining the levels of dUTP in the cell to prevent dUTP incorporation into DNA during DNA replication. Pol proteins in viruses are very similar to this protein family. This family is based on the phylogenomic analysis of JA Eisen (1999, Ph.D. Thesis, Stanford University). Changed role from 132 to …	1762	4	198.25		3					1
None	1763	1	149		1
None	1764	3	70		3
None	1765	3	51		3
None	1766	3	125		3
Uncharacterized proteins involved in stress response, similar to tellurium resistance terD. Tellurium resistance terD like proteins. This family is composed of uncharacterized proteins involved in stress response, such as the tellurium resistance proteins, chemical-damaging agent resistance proteins, and general stress proteins from a variety of organisms. The tellurium resistance proteins are ho…	1767	3	222.333		3
integral membrane protein, YjbE family. Rfam model RF00080 describes a structured RNA element called the yybP-ykoY leader, or SraF, which may precede one or several genes in a genome. Members of this highly hydrophobic protein family commonly are preceded by a yybP-ykoY leader, which may serve as a riboswitch. From the larger group of TerC homologs (pfam03741), this subfamily contains protein Yjb…	1768	3	249.667		3
None	1769	3	292.667		3
None	1770	3	66		3
None	1771	3	47		3
NAD(P)H-quinone oxidoreductase subunit 4; Provisional... NAD(P)H-quinone oxidoreductase subunit 4; Provisional.	1772	3	128		3
None	1773	3	59		3
None	1774	3	104		3
HNH endonuclease. This is a zinc-binding loop of Fold group 7 as found in endo-deoxy-ribonucleases and HNH nucleases.	1775	1	166		1
None	1776	3	100		3
None	1777	1	55		1
None	1778	3	121.667		3
Metal dependent phosphohydrolases with conserved 'HD' motif.	1779	3	275.667		3
None	1780	3	160.667		3
None	1781	1	76		1
None	1782	3	141.333		3
None	1783	3	78		3
None	1784	3	101.333		3
None	1785	3	131		3
Topoisomerase-primase domain. This is a nucleotidyl transferase/hydrolase domain found in type IA, type IIA and type IIB topoisomerases, bacterial DnaG-type primases, small primase-like proteins from bacteria and archaea, OLD family nucleases from bacterial and archaea, and bacterial DNA repair proteins of the RecR/M family. This domain has two conserved motifs, one of which centers at a conserve…	1786	3	126		3
None	1787	3	98		3
thymidine kinase; Provisional... Deoxynucleoside kinases [Nucleotide transport and metabolism]... Deoxyribonucleoside kinase (dNK) catalyzes the phosphorylation of deoxyribonucleosides to yield corresponding monophosphates (dNMPs). This family consists of various deoxynucleoside kinases including deoxyribo- cytidine (EC 2.7.1.74), guanosine (EC 2.7.1.113), adenosine (EC 2.7.1.76), and thymidine (…	1788	3	208.333		3
None	1789	1	29		1
None	1790	3	88		3
None	1791	3	75		3
None	1792	3	73		3
None	1793	3	103		3
None	1794	3	112		3
None	1795	3	119		3
None	1796	2	19.5		2
None	1797	3	225		3
None	1798	3	86.3333		3
Protein of unknown function (DUF2493). Members of this family are all Proteobacteria. The function is not known... Protein of unknown function (DUF2493). Members of this family are all Proteobacteria. The function is not known... Protein of unknown function (DUF2493). Members of this family are all Proteobacteria. The function is not known.	1799	3	115		3
None	1800	3	143		3
None	1801	3	77		3
None	1802	3	125		3
None	1803	3	200.333		3
None	1804	3	153.667		3
None	1805	1	73		1
None	1806	1	44		1
NAD-dependent deacetylase; Provisional... Sir2 (Silent Information Regulator) protein; Provisional... NAD-dependent SIR2; Provisional... NAD-dependent protein deacetylases, SIR2 family [Transcription]... NAD-dependent deacetylase; Provisional... NAD-dependent deacetylase; Provisional... SIR2 superfamily of proteins includes silent information regulator 2 (Sir2) enzymes which catalyze NAD+-depende…	1807	3	250		3
None	1808	3	133.667		3
None	1809	3	125.667		3
None	1810	3	78.3333		3
None	1811	3	40		3
None	1812	3	63		3
None	1813	3	59.6667		3
None	1814	3	86		3
None	1815	3	66.3333		3
None	1816	3	99		3
None	1817	3	140		3
None	1818	1	86		1
None	1819	3	93		3
None	1820	3	136.333		3
None	1821	4	83.25		4
None	1822	3	226		3
None	1823	3	150		3
None	1824	3	104		3
Concanavalin A-like lectin/glucanases superfamily. This domain belongs to the Concanavalin A-like lectin/glucanases superfamily... Concanavalin A-like lectin/glucanases superfamily. This domain belongs to the Concanavalin A-like lectin/glucanases superfamily... Concanavalin A-like lectin/glucanases superfamily. This domain belongs to the Concanavalin A-like lectin/glucanases superfamily.	1825	3	311.333		3
None	1826	3	35.3333		3
None	1827	3	117		3
None	1828	3	56		3
None	1829	3	94.6667		3
None	1830	3	103		3
None	1831	3	66		3
None	1832	3	113		3
None	1833	3	111.333		3
None	1834	3	134		3
None	1835	1	24		1
None	1836	2	129.5		2
None	1837	3	98		3
None	1838	3	76		3
None	1839	1	62		1
None	1840	1	37		1
None	1841	1	111		1
None	1842	2	95.5		2
None	1843	1	33		1
None	1844	3	54		3
None	1845	1	94		1
None	1846	1	73		1
None	1847	3	65.3333		3
None	1848	1	152		1
None	1849	3	387.333		3
None	1850	3	179.667		3
None	1851	1	72		1
None	1852	3	54		3
None	1853	1	66		1
None	1854	1	43		1
None	1855	3	115.333		3
None	1856	3	116		3
None	1857	3	118.667		3
None	1858	3	115.333		3
None	1859	1	49		1
None	1860	1	136		1
None	1861	3	99.3333		3
None	1862	3	134		3
None	1863	3	50		3
None	1864	2	50		2
None	1865	3	68		3
None	1866	3	105.667		3
None	1867	3	101.333		3
None	1868	3	117		3
None	1869	3	77		3
None	1870	3	100		3
None	1871	3	97.3333		3
None	1872	3	73.6667		3
None	1873	3	51		3
None	1874	3	123		3
None	1875	3	57.3333		3
None	1876	3	81.3333		3
None	1877	1	75		1
None	1878	3	91.3333		3
None	1879	3	114		3
None	1880	3	90.6667		3
None	1881	3	116.667		3
None	1882	3	95		3
RNA polymerase sigma-K factor. The sporulation-specific transcription factor sigma-K (also called sigma-27) is expressed in the mother cell compartment of endospore-forming bacteria such as Bacillus subtilis. Like its close homolog sigma-E (sigma-29) (see TIGR02835), also specific to the mother cell compartment, it must be activated by a proteolytic cleavage. Note that in Bacillus subtilis (and a…	1883	3	261		3
None	1884	3	119		3
None	1885	3	153		3
None	1886	3	318.667		3
None	1887	1	41	1
None	1888	1	30	1
None	1889	1	27	1
None	1890	1	163	1
None	1891	1	63	1
None	1892	22	268			22
None	1893	22	161.364			22
None	1894	18	396.333			18
None	1895	2	122			2
hypothetical protein... hypothetical protein... hypothetical protein... hypothetical protein... hypothetical protein... hypothetical protein... hypothetical protein... hypothetical protein... hypothetical protein... hypothetical protein... hypothetical protein... hypothetical protein... hypothetical protein... hypothetical protein... hypothetical protein... hypothetical protein... hypothetical pr…	1896	22	106.227			22
None	1897	22	318.091			22
hypothetical protein... hypothetical protein... hypothetical protein... hypothetical protein... hypothetical protein... hypothetical protein... hypothetical protein... hypothetical protein... hypothetical protein... hypothetical protein... hypothetical protein... hypothetical protein... hypothetical protein... hypothetical protein... hypothetical protein... hypothetical protein... hypothetical pr…	1898	20	151.25			20
None	1899	16	63.875			16
hypothetical protein... hypothetical protein... hypothetical protein... hypothetical protein... hypothetical protein... hypothetical protein... hypothetical protein... hypothetical protein... hypothetical protein... hypothetical protein... hypothetical protein... hypothetical protein... hypothetical protein... hypothetical protein... hypothetical protein... hypothetical protein... hypothetical pr…	1900	22	102.818			22
None	1901	22	171.864			22
None	1902	1	44			1
None	1903	1	47			1
None	1904	21	293.143			21
hypothetical protein... hypothetical protein... hypothetical protein... hypothetical protein... hypothetical protein... hypothetical protein.	1905	21	638.381			21
Protein of unknown function (DUF2977). This family of proteins has no known function... Protein of unknown function (DUF2977). This family of proteins has no known function... Protein of unknown function (DUF2977). This family of proteins has no known function... Protein of unknown function (DUF2977). This family of proteins has no known function... Protein of unknown function (DUF2977). This fam…	1906	21	123.191			21
hypothetical protein... hypothetical protein... hypothetical protein... hypothetical protein... hypothetical protein... hypothetical protein... hypothetical protein... hypothetical protein... hypothetical protein... hypothetical protein... hypothetical protein... hypothetical protein... hypothetical protein... hypothetical protein... hypothetical protein... hypothetical protein... hypothetical pr…	1907	22	456.909			22
Arsenical Resistance Operon Repressor and similar prokaryotic, metal regulated homodimeric repressors. ARSR subfamily of helix-turn-helix bacterial transcription regulatory proteins (winged helix topology). Includes several proteins that appear to dissociate from DNA in the presence of metal ions... Arsenical Resistance Operon Repressor and similar prokaryotic, metal regulated homodimeric repress…	1908	20	534			20
hypothetical protein... hypothetical protein... hypothetical protein... hypothetical protein... hypothetical protein... hypothetical protein... hypothetical protein... hypothetical protein... hypothetical protein... hypothetical protein... hypothetical protein... hypothetical protein... hypothetical protein... hypothetical protein... hypothetical protein... hypothetical protein... hypothetical pr…	1909	20	124.75			20
None	1910	22	197.773			22
None	1911	21	111.048			21
hypothetical protein... hypothetical protein... hypothetical protein... hypothetical protein... hypothetical protein... hypothetical protein... hypothetical protein... hypothetical protein... hypothetical protein... hypothetical protein... hypothetical protein... hypothetical protein... hypothetical protein... hypothetical protein... hypothetical protein... hypothetical protein... hypothetical pr…	1912	22	149.182			22
ribonucleotide reductase-associated flavodoxin, putative. This model represents a family of proteins found immediately downstream of ribonucleotide reductase genes in Xyella fastidiosa and some Gram-positive bacteria. It appears to be a highly divergent flavodoxin of the short chain type, more like the flavodoxins of the sulfate-reducing genus Desulfovibrio than like the NifF flavodoxins associat…	1913	20	135.2			20
None	1914	21	108.905			21
thioredoxin-like protein... Thiol-disulfide isomerase and thioredoxins [Posttranslational modification, protein turnover, chaperones / Energy production and conversion]... TRX family; composed of two groups: Group I, which includes proteins that exclusively encode a TRX domain; and Group II, which are composed of fusion proteins of TRX and additional domains. Group I TRX is a small ancient protei…	1915	22	104.136			22
None	1916	13	168.923			13
None	1917	1	36			1
NUMOD4 motif. NUMOD4 is a putative DNA-binding motif found in homing endonucleases and related proteins... HNH endonuclease. This is a zinc-binding loop of Fold group 7 as found in endo-deoxy-ribonucleases and HNH nucleases... NUMOD4 motif. NUMOD4 is a putative DNA-binding motif found in homing endonucleases and related proteins... HNH endonuclease. This is a zinc-binding loop of Fold group 7 as …	1918	13	261.154			13
None	1919	19	80			19
None	1920	22	411.273			22
hypothetical protein... hypothetical protein... hypothetical protein... hypothetical protein... hypothetical protein... hypothetical protein... hypothetical protein... hypothetical protein... hypothetical protein... hypothetical protein... hypothetical protein... hypothetical protein... hypothetical protein... hypothetical protein... hypothetical protein... hypothetical protein... hypothetical pr…	1921	22	210.091			22
Bacterial surface proteins containing Ig-like domains [Cell motility and secretion]... Bacterial Ig-like domain (group 2). This family consists of bacterial domains with an Ig-like fold. Members of this family are found in bacterial and phage surface proteins such as intimins... Bacterial surface proteins containing Ig-like domains [Cell motility and secretion]... Bacterial Ig-like domain (group …	1922	42	119.786			42
None	1923	22	84.6364			22
hypothetical protein... hypothetical protein... hypothetical protein... hypothetical protein... hypothetical protein... hypothetical protein... hypothetical protein... hypothetical protein... hypothetical protein... hypothetical protein... hypothetical protein... hypothetical protein... hypothetical protein... hypothetical protein... hypothetical protein... hypothetical protein... hypothetical pr…	1924	21	251.19			21
None	1925	19	122			19
None	1926	19	100.21			19
None	1927	22	177.909			22
None	1928	21	148.619			21
None	1929	21	286.714			21
None	1930	22	152.091			22
None	1931	22	146.636			22
hypothetical protein... hypothetical protein... hypothetical protein... hypothetical protein... hypothetical protein... hypothetical protein... hypothetical protein... hypothetical protein... hypothetical protein... hypothetical protein... hypothetical protein... hypothetical protein... hypothetical protein... hypothetical protein... hypothetical protein... hypothetical protein... hypothetical pr…	1932	21	226.762			21
hypothetical protein... hypothetical protein... hypothetical protein... hypothetical protein... hypothetical protein... hypothetical protein... hypothetical protein... hypothetical protein... hypothetical protein... hypothetical protein... hypothetical protein... hypothetical protein... hypothetical protein... hypothetical protein... hypothetical protein... hypothetical protein... hypothetical pr…	1933	22	131.954			22
None	1934	20	80.3			20
None	1935	10	54			10
None	1936	18	58			18
None	1937	17	192.235			17
None	1938	18	57.3333			18
None	1939	18	98			18
None	1940	18	61.5			18
None	1941	18	122.056			18
None	1942	21	104.762			21
None	1943	16	91.75			16
None	1944	20	101.35			20
None	1945	17	116			17
None	1946	16	59.1875			16
None	1947	14	133.643			14
None	1948	16	86.375			16
None	1949	14	95			14
None	1950	13	37.8462			13
None	1951	13	84.8462			13
None	1952	14	59			14
None	1953	14	87			14
None	1954	15	105			15
None	1955	1	64			1
None	1956	15	224.8			15
None	1957	17	52			17
None	1958	17	66			17
None	1959	16	96			16
None	1960	17	101.118			17
ribose-phosphate pyrophosphokinase. Alternate name: phosphoribosylpyrophosphate synthetase In some systems, close homologs lacking enzymatic activity exist and perform regulatory functions. The model is designated subfamily rather than equivalog for this reason [Purines, pyrimidines, nucleosides, and nucleotides, Purine ribonucleotide biosynthesis]... ribose-phosphate pyrophosphokinase; Provision…	1961	17	302			17
None	1962	17	81			17
None	1963	18	130.056			18
None	1964	17	70.8235			17
None	1965	18	103			18
None	1966	13	169			13
None	1967	14	109.5			14
None	1968	11	104			11
None	1969	12	59.0833			12
None	1970	10	33			10
None	1971	96	96.4063			96
None	1972	23	61.0435			23
None	1973	26	84.7692			26
None	1974	25	79.08			25
None	1975	24	114.875			24
None	1976	27	112.185			27
None	1977	26	97.3077			26
None	1978	25	94.48			25
None	1979	24	63			24
None	1980	2	44			2
HNH nucleases... HNH endonuclease. This is a zinc-binding loop of Fold group 7 as found in endo-deoxy-ribonucleases and HNH nucleases... HNH nucleases... HNH endonuclease. This is a zinc-binding loop of Fold group 7 as found in endo-deoxy-ribonucleases and HNH nucleases... HNH nucleases... HNH endonuclease. This is a zinc-binding loop of Fold group 7 as found in endo-deoxy-ribonucleases and HNH n…	1981	19	162			19
None	1982	19	43			19
None	1983	23	107			23
None	1984	22	156			22
None	1985	24	57.25			24
None	1986	1	56			1
None	1987	27	79.6296			27
None	1988	16	59.4375			16
None	1989	1	33			1
None	1990	29	101			29
None	1991	9	135.222			9
phage uncharacterized protein TIGR01671. This model represents an uncharacterized, well-conserved family of proteins found in bacteriophage and prophage regions of Gram-positive bacteria [Mobile and extrachromosomal element functions, Prophage functions, Hypothetical proteins, Conserved]... YopX protein. YopX is a protein that is largely helical, with three identical chains probably complexing in…	1992	26	116.615			26
None	1993	17	63			17
None	1994	19	159.421			19
None	1995	20	146.2			20
None	1996	18	180			18
None	1997	18	132.444			18
putative protein phosphatase... serine/threonine-protein phosphatase PP1; Provisional... phosphoprotein phosphatases of the metallophosphatase superfamily, metallophosphatase domain. The PPP (phosphoprotein phosphatase) family is one of two known protein phosphatase families specific for serine and threonine. This family includes: PP1, PP2A, PP2B (calcineurin), PP4, PP5, PP6, PP7, Bsu1, RdgC, Prp…	1998	20	234.65			20
None	1999	14	184.214			14
[truncated: 1,201 more rows]
