# Supplementary material for: Putative type 1 thymidylate synthase and dihydrofolate reductase as signature genes of a novel bastille-like group of phages in the subfamily Spounavirinae
Source: BMC Genomics. 2015 Aug 7;16(1):582. doi: 10.1186/s12864-015-1757-0 (PMC4528723; doi:10.1186/s12864-015-1757-0)
Supplement: Additional file 4: — Pham table of phamerator analysis. [file 12864_2015_1757_MOESM4_ESM.xlsx]

## Sheet: Sheet1
domains	pham	number of members	mean translation length	676Z	A3R	A511	A5W	A9	B4	B5S	BCP78	BCP8-2	BCU4	BPS10C	BPS13	Bastille	Bcp1	BigBertha	Bobb	CAM003	CP-51	CampHawk	Evoli	Fi200W	G1	GH15	Hakuna	HoodyT	ISP	JBP901	JD007	JL	K	LP65	Lb338-1	MCE-2014	MSA6	Mater	Megatron	Moonbeam	P100	P108	P4W	Riley	S25-3	S25-4	SA5	SP10	SPO1
None	1	1	124					A9_gp001
None	2	1	121					A9_gp002
None	3	1	153					A9_gp003
None	4	1	147					A9_gp004
None	5	1	153					A9_gp005
None	6	1	55					A9_gp006
None	7	1	175					A9_gp007
None	8	1	184					A9_gp008
Vta1 like. Vta1 (VPS20-associated protein 1) is a positive regulator of Vps4. Vps4 is an ATPase that is required in the multivesicular body (MVB) sorting pathway to dissociate the endosomal sorting complex required for transport (ESCRT). Vta1 promotes correct assembly of Vps4 and stimulates its ATPase activity through its conserved Vta1/SBP1/LIP5 region.	9	1	135					A9_gp009
None	10	1	59					A9_gp010
None	11	1	43					A9_gp011
None	12	1	101					A9_gp012
None	13	1	37					A9_gp013
None	14	1	86					A9_gp014
None	15	1	121					A9_gp015
None	16	1	65					A9_gp016
None	17	1	60					A9_gp017
None	18	2	80.5					A9_gp018
None	19	1	50					A9_gp019
None	20	1	85					A9_gp020
None	21	1	131					A9_gp021
None	22	1	188					A9_gp022
None	23	1	60					A9_gp023
None	24	1	198					A9_gp024
None	25	1	93					A9_gp025
None	26	1	69					A9_gp026
None	27	1	127					A9_gp027
None	28	1	42					A9_gp028
None	29	1	297					A9_gp029
secreted effector protein PipB; Provisional... Pentapeptide repeats containing protein [Function unknown]... Pentapeptide repeats (9 copies).	30	1	221					A9_gp030
None	31	1	206					A9_gp031
None	32	1	161					A9_gp032
None	33	1	149					A9_gp033
phage uncharacterized protein TIGR01671. This model represents an uncharacterized, well-conserved family of proteins found in bacteriophage and prophage regions of Gram-positive bacteria [Mobile and extrachromosomal element functions, Prophage functions, Hypothetical proteins, Conserved]... YopX protein. YopX is a protein that is largely helical, with three identical chains probably complexing in…	34	1	159					A9_gp034
None	35	1	65					A9_gp035
None	36	1	237					A9_gp036
None	37	1	61					A9_gp037
None	38	1	81					A9_gp038
None	39	1	161					A9_gp039
None	40	1	205					A9_gp040
ATPases of the AAA+ class [Posttranslational modification, protein turnover, chaperones]... ATPase family associated with various cellular activities (AAA). AAA family proteins often perform chaperone-like functions that assist in the assembly, operation, or disassembly of protein complexes... The AAA+ (ATPases Associated with a wide variety of cellular Activities) superfamily represents an ancie…	41	8	360.375					A9_gp041			BCP78_0083	BCP8-2_100	BCU4_0073				Bcp1_221													JBP901_gp066					Lb338-1_56
None	42	1	287					A9_gp042
None	43	1	57					A9_gp043
None	44	1	90					A9_gp044
None	45	1	97					A9_gp045
None	46	1	45					A9_gp046
None	47	1	100					A9_gp047
None	48	1	90					A9_gp048
None	49	1	745					A9_gp049
None	50	1	120					A9_gp050
None	51	1	60					A9_gp051
Peptidoglycan recognition proteins (PGRPs) are pattern recognition receptors that bind, and in certain cases, hydrolyze peptidoglycans (PGNs) of bacterial cell walls. PGRPs have been divided into three classes: short PGRPs (PGRP-S), that are small (20 kDa) extracellular proteins; intermediate PGRPs (PGRP-I) that are 40-45 kDa and are predicted to be transmembrane proteins; and long PGRPs (PGRP-L)…	52	1	280					A9_gp052
None	53	1	71					A9_gp053
None	54	1	87					A9_gp054
None	55	1	72					A9_gp055
None	56	1	48					A9_gp056
None	57	1	25					A9_gp057
None	58	1	38					A9_gp058
None	59	1	86					A9_gp059
None	60	1	140					A9_gp060
None	61	1	191					A9_gp061
None	62	1	209					A9_gp062
Phage terminase large subunit (GpA). This family consists of several phage terminase large subunit proteins as well as related sequences from several bacterial species. The DNA packaging enzyme of bacteriophage lambda, terminase, is a heteromultimer composed of a small subunit, gpNu1, and a large subunit, gpA, products of the Nu1 and A genes, respectively. Terminase is involved in the site-specif…	63	76	458.013	676Z_ORF058	A3R_ter	A511_gp004, A511_gp005	A5W_ORF058	A9_gp063, A9_gp072	B4_0004	B5S_0004	BCP78_0012	BCP8-2_035, BCP8-2_037	BCU4_0005	BPS10C_006	BPS13_0006	Bastille_gp267	Bcp1_057	BigBertha_59	Bobb_gp234	CAM003_gp061	CP-51_gp181	CampHawk_54	Evoli_gp063	Fi200W_ter	G1ORF010	GH15_gp082	Hakuna_gp069	HoodyT_gp060	ISP1	JBP901_gp008, JBP901_gp009	JD007_gp127	JL_31	K_083	LP65_gp113, LP65_gp115	Lb338-1_89, Lb338-1_91	MCE-2014_gp075, MCE-2014_gp077	MSA6_ter	Mater198	Megatron_gp070	Moonbeam34, Moonbeam36, Moonbeam38	P100_4, P100_5	P108_0199, P108_0200	P4W_ter	Riley_gp056	S25-3_gp130	S25-4_gp099	SA5_01	SP10_gp119	SPO1_54
None	64	1	26					A9_gp064
None	65	1	84					A9_gp065
None	66	3	62.3333					A9_gp066, A9_gp068, A9_gp070
None	67	3	64					A9_gp067, A9_gp069, A9_gp071
None	68	1	133					A9_gp073
None	69	1	95					A9_gp074
None	70	1	105					A9_gp075
None	71	1	104					A9_gp076
None	72	1	147					A9_gp077
None	73	1	70					A9_gp078
None	74	1	48					A9_gp079
None	75	1	43					A9_gp080
None	76	1	84					A9_gp081
None	77	1	125					A9_gp082
Phage portal protein. Bacteriophage portal proteins form a dodecamer and is located at a five-fold vertex of the viral capsid. The portal complex forms a channel through which the viral DNA is packaged into the capsid, and exits during infection. The portal protein is though to rotate during DNA packaging. Portal proteins from different phage show little sequence homology, so this family does not…	78	59	554.034	676Z_prt	A3R_prt	A511_gp014	A5W_ORF064	A9_gp083	B4_0270	B5S_0265	BCP78_0225	BCP8-2_023	BCU4_0214	BPS10C_266	BPS13_0264	Bastille_gp256	Bcp1_070	BigBertha_71	Bobb_gp197	CAM003_gp285	CP-51_gp016	CampHawk_72	Evoli_gp292	Fi200W_ORF064	G1ORF014	GH15_gp089	Hakuna_gp079	HoodyT_gp268	ISP11	JBP901_gp197	JD007_gp134	JL_90	K_090	LP65_gp112	Lb338-1_106	MCE-2014_gp084	MSA6_prt	Mater183	Megatron_gp081	Moonbeam53	P100_14	P108_0208	P4W_prt	Riley_gp068	S25-3_gp124	S25-4_gp093	SA5_08	SP10_gp138	SPO1_74
None	79	1	29					A9_gp084
None	80	1	194					A9_gp085
Caudovirus prohead protease. Family of Caudovirus prohead proteases also found in a number of bacteria possibly as the result of horizontal transfer... Caudovirus prohead protease. Family of Caudovirus prohead proteases also found in a number of bacteria possibly as the result of horizontal transfer... phage prohead protease, HK97 family. This model describes the prohead protease of HK97 and rela…	81	61	261.557	676Z_pro	A3R_pro	A511_gp015	A5W_ORF065	A9_gp086	B4_0268	B5S_0263	BCP78_0223	BCP8-2_022	BCU4_0212	BPS10C_265	BPS13_0263	Bastille_gp254	Bcp1_071	BigBertha_72	Bobb_gp196	CAM003_gp283	CP-51_gp017	CampHawk_73	Evoli_gp290	Fi200W_ORF065	G1ORF048	GH15_gp090	Hakuna_gp081	HoodyT_gp266	ISP16	JBP901_gp196	JD007_gp135	JL_91	K_091	LP65_gp111	Lb338-1_107	MCE-2014_gp085	MSA6_pro	Mater182	Megatron_gp083	Moonbeam54	P100_15	P108_0209	P4W_pro	Riley_gp069	S25-3_gp123	S25-4_gp092	SA5_09	SP10_gp139	SPO1_75
None	82	1	294					A9_gp087
None	83	62	463.823	676Z_mcp	A3R_mcp	A511_gp017	A5W_ORF067	A9_gp088	B4_0266	B5S_0261	BCP78_0221	BCP8-2_020	BCU4_0210	BPS10C_263	BPS13_0261	Bastille_gp252	Bcp1_074	BigBertha_74	Bobb_gp194	CAM003_gp281	CP-51_gp019	CampHawk_75	Evoli_gp288	Fi200W_mcp	G1ORF016	GH15_gp092	Hakuna_gp083	HoodyT_gp264, HoodyT_gp263	ISP18	JBP901_gp194	JD007_gp137	JL_93	K_093	LP65_gp109	Lb338-1_109	MCE-2014_gp087	MSA6_mcp	Mater180	Megatron_gp085	Moonbeam56	P100_17	P108_0211	P4W_mcp	Riley_gp071	S25-3_gp121	S25-4_gp090	SA5_011	SP10_gp141	SPO1_77
None	84	52	84.3077	676Z_ORF068	A3R_ORF068		A5W_ORF068	A9_gp089	B4_0265	B5S_0260	BCP78_0220	BCP8-2_019	BCU4_0209	BPS10C_262	BPS13_0260	Bastille_gp251	Bcp1_075	BigBertha_75	Bobb_gp193	CAM003_gp280	CP-51_gp020		Evoli_gp287	Fi200W_ORF068	G1ORF151	GH15_gp093	Hakuna_gp084	HoodyT_gp262	ISP20	JBP901_gp193	JD007_gp138	JL_94	K_094			MCE-2014_gp088	MSA6_ORF068	Mater179	Megatron_gp086	Moonbeam57		P108_0212	P4W_ORF068	Riley_gp072	S25-3_gp120	S25-4_gp089	SA5_012
None	85	61	289.688	676Z_ORF069	A3R_ORF069	A511_gp019	A5W_ORF069	A9_gp090	B4_0264	B5S_0259	BCP78_0219	BCP8-2_018	BCU4_0208	BPS10C_261	BPS13_0259	Bastille_gp250	Bcp1_076	BigBertha_76	Bobb_gp192	CAM003_gp279	CP-51_gp021	CampHawk_77	Evoli_gp286	Fi200W_ORF069	G1ORF030	GH15_gp094	Hakuna_gp085	HoodyT_gp261	ISP21	JBP901_gp192	JD007_gp139	JL_95	K_095	LP65_gp108	Lb338-1_111	MCE-2014_gp089	MSA6_ORF069	Mater178	Megatron_gp087	Moonbeam58	P100_19	P108_0213	P4W_ORF069	Riley_gp073	S25-3_gp119	S25-4_gp088	SA5_013	SP10_gp143	SPO1_79
None	86	54	274.037	676Z_ORF070	A3R_ORF070	A511_gp020	A5W_ORF070	A9_gp091	B4_0263	B5S_0258	BCP78_0218	BCP8-2_017	BCU4_0207	BPS10C_259	BPS13_0257	Bastille_gp249	Bcp1_077	BigBertha_77	Bobb_gp191	CAM003_gp278			Evoli_gp285	Fi200W_ORF070	G1ORF034	GH15_gp095	Hakuna_gp086	HoodyT_gp260	ISP22	JBP901_gp191	JD007_gp140		K_096		Lb338-1_112	MCE-2014_gp090	MSA6_ORF070	Mater177	Megatron_gp088	Moonbeam59	P100_20	P108_0214	P4W_ORF070	Riley_gp074	S25-3_gp118	S25-4_gp087	SA5_014
None	87	52	207.654	676Z_ORF071	A3R_ORF071	A511_gp021	A5W_ORF071	A9_gp092	B4_0262	B5S_0257	BCP78_0217	BCP8-2_016	BCU4_0206	BPS10C_258		Bastille_gp248	Bcp1_078	BigBertha_78	Bobb_gp190	CAM003_gp277			Evoli_gp284	Fi200W_ORF071	G1ORF062	GH15_gp096	Hakuna_gp087	HoodyT_gp259	ISP23	JBP901_gp190	JD007_gp141		K_097			MCE-2014_gp091	MSA6_ORF071	Mater176	Megatron_gp089	Moonbeam60	P100_21	P108_0215	P4W_ORF071	Riley_gp075	S25-3_gp117	S25-4_gp086	SA5_015
None	88	1	298					A9_gp093
None	89	54	74.2963	676Z_ORF073	A3R_ORF073	A511_gp023	A5W_ORF073	A9_gp094	B4_0260	B5S_0255	BCP78_0215	BCP8-2_014	BCU4_0204	BPS10C_256	BPS13_0255	Bastille_gp246	Bcp1_080	BigBertha_80	Bobb_gp188	CAM003_gp275			Evoli_gp282	Fi200W_ORF073	G1ORF202	GH15_gp098	Hakuna_gp089	HoodyT_gp257	ISP25	JBP901_gp188	JD007_gp143		K_099			MCE-2014_gp093	MSA6_ORF073	Mater174	Megatron_gp091	Moonbeam62	P100_23	P108_0217	P4W_ORF073	Riley_gp077	S25-3_gp115	S25-4_gp084	SA5_017	SP10_gp147
Phage tail sheath protein. This family includes a variety of phage tail sheath proteins... Phage tail sheath protein. This family includes a variety of phage tail sheath proteins... Phage tail sheath protein. This family includes a variety of phage tail sheath proteins... Phage tail sheath protein. This family includes a variety of phage tail sheath proteins... Phage tail sheath protein. This fam…	90	61	576.688	676Z_tsp	A3R_tsp	A511_gp024	A5W_ORF074	A9_gp095	B4_0259	B5S_0254	BCP78_0214	BCP8-2_013	BCU4_0203	BPS10C_255	BPS13_0254	Bastille_gp245	Bcp1_081	BigBertha_81	Bobb_gp187	CAM003_gp274	CP-51_gp026	CampHawk_82	Evoli_gp281	Fi200W_ORF074	G1ORF011	GH15_gp099	Hakuna_gp090	HoodyT_gp256	ISP26	JBP901_gp187	JD007_gp144	JL_100	K_100	LP65_gp103	Lb338-1_115	MCE-2014_gp094	MSA6_tsp	Mater173	Megatron_gp092	Moonbeam63	P100_24	P108_0218	P4W_tsp	Riley_gp078	S25-3_gp114	S25-4_gp083	SA5_018	SP10_gp148	SPO1_84
None	91	61	140.049	676Z_tmpA	A3R_tmpA	A511_gp025	A5W_ORF075	A9_gp096	B4_0258	B5S_0253	BCP78_0213	BCP8-2_012	BCU4_0202	BPS10C_254	BPS13_0253	Bastille_gp244	Bcp1_082	BigBertha_82	Bobb_gp186	CAM003_gp273	CP-51_gp027	CampHawk_83	Evoli_gp280	Fi200W_tmpA	G1ORF105	GH15_gp100	Hakuna_gp091	HoodyT_gp255	ISP27	JBP901_gp186	JD007_gp145	JL_101	K_101	LP65_gp102	Lb338-1_116	MCE-2014_gp095	MSA6_tmpA	Mater172	Megatron_gp093	Moonbeam64	P100_25	P108_0219	P4W_tmpA	Riley_gp079	S25-3_gp113	S25-4_gp082	SA5_019	SP10_gp149	SPO1_85
None	92	83	165.434	676Z_ORF079	A3R_ORF079	A511_gp026, A511_gp027	A5W_ORF079	A9_gp097	B4_0250, B4_0251	B5S_0245, B5S_0246	BCP78_0207, BCP78_0208	BCP8-2_008, BCP8-2_009	BCU4_0196, BCU4_0197	BPS10C_249, BPS10C_250	BPS13_0248, BPS13_0249	Bastille_gp242, Bastille_gp241	Bcp1_085, Bcp1_086	BigBertha_88, BigBertha_89	Bobb_gp179, Bobb_gp180	CAM003_gp271, CAM003_gp270			Evoli_gp278, Evoli_gp277	Fi200W_ORF079	G1ORF095	GH15_gp105	Hakuna_gp095, Hakuna_gp096	HoodyT_gp253, HoodyT_gp252	ISP36	JBP901_gp182, JBP901_gp183	JD007_gp150		K_106			MCE-2014_gp100	MSA6_ORF079	Mater166, Mater167	Megatron_gp097, Megatron_gp098	Moonbeam71, Moonbeam72	P100_26, P100_27	P108_0225	P4W_ORF079	Riley_gp086, Riley_gp087	S25-3_gp108	S25-4_gp077	SA5_024
None	93	1	178					A9_gp098
Lysozyme subfamily 2. Eubacterial enzymes distantly related to eukaryotic lysozymes... Muramidase (flagellum-specific) [Cell motility and secretion / Intracellular trafficking and secretion]... Beta- N-acetylglucosaminidase [Carbohydrate transport and metabolism]... flagellar rod assembly protein/muramidase FlgJ. The N-terminal region of this protein acts directly in flagellar rod assembly. The C…	94	61	1148.92	676Z_tmpC	A3R_tmpC	A511_gp028	A5W_ORF081	A9_gp099	B4_0249	B5S_0244	BCP78_0206	BCP8-2_007	BCU4_0195	BPS10C_248	BPS13_0247	Bastille_gp240	Bcp1_087	BigBertha_90	Bobb_gp178	CAM003_gp269			Evoli_gp276	Fi200W_tmpC	G1ORF001	GH15_gp107	Hakuna_gp097	HoodyT_gp251	ISP38	JBP901_gp181	JD007_gp152		K_108			MCE-2014_gp102	MSA6_tmpC	Mater165	Megatron_gp099	Moonbeam73	P100_28	P108_0002, P108_0003, P108_0001	P4W_tmpC	Riley_gp088	S25-3_gp106	S25-4_gp075	SA5_026	SP10_gp152
NlpC/P60 family. The function of this domain is unknown. It is found in several lipoproteins... Lysozyme subfamily 2. Eubacterial enzymes distantly related to eukaryotic lysozymes... Beta- N-acetylglucosaminidase [Carbohydrate transport and metabolism]... Mannosyl-glycoprotein endo-beta-N-acetylglucosaminidase. This family includes Mannosyl-glycoprotein endo-beta-N-acetylglucosaminidase EC:3.2.1.…	95	61	771.557	676Z_tmpD	A3R_tmpD	A511_gp029	A5W_ORF082	A9_gp100	B4_0248	B5S_0243	BCP78_0205	BCP8-2_005	BCU4_0194	BPS10C_247	BPS13_0246	Bastille_gp239	Bcp1_088	BigBertha_92	Bobb_gp177	CAM003_gp268	CP-51_gp030	CampHawk_87	Evoli_gp275	Fi200W_tmpD	G1ORF005	GH15_gp108	Hakuna_gp098	HoodyT_gp249	ISP40	JBP901_gp180	JD007_gp153	JL_105	K_109	LP65_gp134	Lb338-1_121	MCE-2014_gp103	MSA6_tmpD	Mater164	Megatron_gp100	Moonbeam74	P100_29	P108_0004, P108_0005	P4W_tmpD	Riley_gp090	S25-3_gp105	S25-4_gp074		SP10_gp153	SPO1_89
None	96	1	584					A9_gp101
None	97	1	203					A9_gp102
None	98	1	170					A9_gp103
Gene 25-like lysozyme. This family includes the phage protein Gene 25 from T4 which is a structural component of the outer wedge of the baseplate that has acidic lysozyme activity. The family also includes relatives from bacteria that are also presumably lysozymes... Gene 25-like lysozyme. This family includes the phage protein Gene 25 from T4 which is a structural component of the outer wedge of…	99	56	237.804	676Z_bmpA	A3R_bmpA	A511_gp033	A5W_ORF088	A9_gp104	B4_0241	B5S_0236	BCP78_0194	BCP8-2_214	BCU4_0183	BPS10C_240	BPS13_0239	Bastille_gp231	Bcp1_100	BigBertha_99	Bobb_gp169	CAM003_gp260			Evoli_gp267	Fi200W_bmpA	G1ORF052	GH15_gp113	Hakuna_gp107	HoodyT_gp241	ISP47	JBP901_gp170	JD007_gp158		K_114	LP65_gp132	Lb338-1_130	MCE-2014_gp108	MSA6_bmpA	Mater157	Megatron_gp108	Moonbeam81	P100_33	P108_0011	P4W_bmpA	Riley_gp098	S25-3_gp098	S25-4_gp067	SA5_032	SP10_gp156
Uncharacterized homolog of phage Mu protein gp47 [Function unknown]... Phage-related baseplate assembly protein [General function prediction only]... Baseplate J-like protein. The P2 bacteriophage J protein lies at the edge of the baseplate. This family also includes a number of bacterial homologues, which are thought to have been horizontally transferred... Uncharacterized homolog of phage Mu pr…	100	61	349.705	676Z_bmpB	A3R_bmpB	A511_gp034	A5W_ORF089	A9_gp105	B4_0240	B5S_0235	BCP78_0193	BCP8-2_213	BCU4_0182	BPS10C_239	BPS13_0238	Bastille_gp230	Bcp1_101	BigBertha_100	Bobb_gp168	CAM003_gp259	CP-51_gp035	CampHawk_92	Evoli_gp266	Fi200W_bmpB	G1ORF027	GH15_gp114	Hakuna_gp108	HoodyT_gp240	ISP48	JBP901_gp169	JD007_gp159	JL_110	K_115	LP65_gp095	Lb338-1_131	MCE-2014_gp109	MSA6_bmpB	Mater156	Megatron_gp109	Moonbeam82	P100_34	P108_0012	P4W_bmpB	Riley_gp099	S25-3_gp097	S25-4_gp066	SA5_033	SP10_gp157	SPO1_94
None	101	1	952					A9_gp106
Bacteriophage T4, Gp8. Members of this family of viral baseplate structural proteins adopt a structure consisting of a three-layer beta-sandwich with two finger-like loops containing an alpha-helix at the opposite sides of the sandwich. The two peripheral, five-stranded, antiparallel beta-sheets are stacked against the middle, four-stranded, antiparallel beta-sheet. Attachment of this family of p…	102	36	173.389	676Z_bmpC	A3R_bmpC	A511_gp036	A5W_ORF091	A9_gp107											Bobb_gp166			CampHawk_94		Fi200W_bmpC	G1ORF079	GH15_gp116			ISP51		JD007_gp161		K_117		Lb338-1_133	MCE-2014_gp111	MSA6_bmpC	Mater148		Moonbeam86	P100_36	P108_0014	P4W_bmpC		S25-3_gp095	S25-4_gp064	SA5_035	SP10_gp160	SPO1_96
None	103	62	1135.21	676Z_tmpG	A3R_tmpG	A511_gp037	A5W_ORF092	A9_gp108	B4_0238	B5S_0233	BCP78_0191	BCP8-2_211	BCU4_0180	BPS10C_237	BPS13_0236	Bastille_gp228	Bcp1_103, Bcp1_104	BigBertha_102	Bobb_gp165	CAM003_gp257	CP-51_gp037	CampHawk_95	Evoli_gp264	Fi200W_tmpG	G1ORF002	GH15_gp117	Hakuna_gp110	HoodyT_gp238	ISP52	JBP901_gp167	JD007_gp162	JL_112	K_118	LP65_gp090	Lb338-1_134	MCE-2014_gp112	MSA6_tmpG	Mater147	Megatron_gp111	Moonbeam87	P100_37	P108_0015	P4W_tmpG	Riley_gp101	S25-3_gp094	S25-4_gp063	SA5_036	SP10_gp161	SPO1_97
None	104	1	63					A9_gp109
None	105	1	483					A9_gp110
None	106	1	127					A9_gp111
helicase superfamily c-terminal domain... UvsW helicase; Provisional... Superfamily II DNA and RNA helicases [DNA replication, recombination, and repair / Transcription / Translation, ribosomal structure and biogenesis]... DNA or RNA helicases of superfamily II [Transcription / DNA replication, recombination, and repair]... Lhr-like helicases [General function prediction only]... DEXH box helicas…	107	60	605.333	676Z_dhlA	A3R_dhlA	A511_gp042	A5W_ORF097	A9_gp112	B4_0236	B5S_0231	BCP78_0188	BCP8-2_207	BCU4_0177	BPS10C_235	BPS13_0234	Bastille_gp226	Bcp1_107	BigBertha_104	Bobb_gp163	CAM003_gp255	CP-51_gp046	CampHawk_106	Evoli_gp262	Fi200W_dhlA	G1ORF012	GH15_gp122	Hakuna_gp112	HoodyT_gp236	ISP59	JBP901_gp164	JD007_gp167	JL_120	K_123	LP65_gp123	Lb338-1_136	MCE-2014_gp117	MSA6_dhlA	Mater144	Megatron_gp113	Moonbeam90	P100_42	P108_0020, P108_0021	P4W_dhlA	Riley_gp103	S25-3_gp089	S25-4_gp058	SA5_041	SP10_gp165	SPO1_109
None	108	1	40					A9_gp113
None	109	1	570					A9_gp114
phage replicative helicase, DnaB family, HK022 subfamily. Members of this family are phage (or prophage-region) homologs of the bacterial homohexameric replicative helicase DnaB. Some phage may rely on host DnaB, while others encode their own verions. This model describes the largest phage-specific clade among the close homologs of DnaB, but there are, or course, other DnaB homologs from phage th…	110	55	485.945	676Z_dhlB	A3R_dhlB	A511_gp044	A5W_ORF099	A9_gp115	B4_0233	B5S_0228	BCP78_0185	BCP8-2_205	BCU4_0174	BPS10C_231	BPS13_0230	Bastille_gp223	Bcp1_109	BigBertha_107	Bobb_gp160	CAM003_gp252			Evoli_gp259	Fi200W_dhlB	G1ORF015	GH15_gp124	Hakuna_gp116	HoodyT_gp233	ISP61	JBP901_gp162	JD007_gp217		K_125	LP65_gp076	Lb338-1_138	MCE-2014_gp119	MSA6_dhlB	Mater141	Megatron_gp117	Moonbeam93	P100_44	P108_0023	P4W_dhlB	Riley_gp106	S25-3_gp087	S25-4_gp056	SA5_043
Mre11 nuclease, N-terminal metallophosphatase domain. Mre11 (also known as SbcD in Escherichia coli) is a subunit of the MRX protein complex. This complex includes: Mre11, Rad50, and Xrs2/Nbs1, and plays a vital role in several nuclear processes including DNA double-strand break repair, telomere length maintenance, cell cycle checkpoint control, and meiotic recombination, in eukaryotes. During do…	111	59	350.915	676Z_rncA	A3R_rncA	A511_gp045	A5W_ORF101	A9_gp116	B4_0230	B5S_0224	BCP78_0184	BCP8-2_203	BCU4_0173	BPS10C_229		Bastille_gp218	Bcp1_111	BigBertha_110	Bobb_gp157	CAM003_gp247	CP-51_gp054	CampHawk_111	Evoli_gp254	Fi200W_rncA	G1ORF028	GH15_gp125	Hakuna_gp118	HoodyT_gp228	ISP63	JBP901_gp161	JD007_gp216	JL_127	K_126		Lb338-1_140	MCE-2014_gp120	MSA6_rncA	Mater139	Megatron_gp119	Moonbeam95	P100_45	P108_0025	P4W_rncA	Riley_gp109	S25-3_gp086	S25-4_gp055	SA5_044	SP10_gp168	SPO1_113
chromosome segregation protein; Provisional... exonuclease SbcC. All proteins in this family for which functions are known are part of an exonuclease complex with sbcD homologs. This complex is involved in the initiation of recombination to regulate the levels of palindromic sequences in DNA. This family is based on the phylogenomic analysis of JA Eisen (1999, Ph.D. Thesis, Stanford University) […	112	62	624.403	676Z_rncB	A3R_rncB	A511_gp046	A5W_ORF103	A9_gp117	B4_0228	B5S_0222	BCP78_0183	BCP8-2_202	BCU4_0172	BPS10C_226	BPS13_0226	Bastille_gp215	Bcp1_112	BigBertha_111	Bobb_gp155	CAM003_gp244	CP-51_gp058	CampHawk_117	Evoli_gp251	Fi200W_rncB	G1ORF009	GH15_gp127	Hakuna_gp121	HoodyT_gp225	ISP65	JBP901_gp160	JD007_gp214	JL_131	K_128	LP65_gp070	Lb338-1_141	MCE-2014_gp122	MSA6_rncB	Mater138	Megatron_gp122	Moonbeam96	P100_46, P100_47	P108_0027	P4W_rncB	Riley_gp111	S25-3_gp084	S25-4_gp053	SA5_046	SP10_gp169	SPO1_119
None	113	1	176					A9_gp118
CHC2 zinc finger. This domain is principally involved in DNA binding in DNA primases... zinc finger... TOPRIM_primases: The topoisomerase-primase (TORPIM) nucleotidyl transferase/hydrolase domain found in the active site regions of bacterial DnaG-type primases and their homologs. Primases synthesize RNA primers for the initiation of DNA replication. DnaG type primases are often closely associated…	114	52	354.096	676Z_pri	A3R_pri	A511_gp048	A5W_ORF105	A9_gp119	B4_0226	B5S_0220	BCP78_0181	BCP8-2_200	BCU4_0170	BPS10C_224	BPS13_0223	Bastille_gp213	Bcp1_115	BigBertha_113	Bobb_gp153	CAM003_gp242			Evoli_gp249	Fi200W_pri	G1ORF026	GH15_gp129	Hakuna_gp124	HoodyT_gp223	ISP67	JBP901_gp158	JD007_gp212		K_130		Lb338-1_143	MCE-2014_gp124	MSA6_pri	Mater136	Megatron_gp125	Moonbeam98	P100_49	P108_0029	P4W_pri	Riley_gp113	S25-3_gp082	S25-4_gp051
None	115	1	166					A9_gp120
None	116	1	111					A9_gp121
None	117	1	149					A9_gp122
Holliday junction resolvase - archaeal type [DNA replication, recombination, and repair].	118	59	190.915	676Z_ORF108	A3R_ORF108	A511_gp053	A5W_ORF108	A9_gp123	B4_0220	B5S_0214	BCP78_0174	BCP8-2_194	BCU4_0164	BPS10C_217	BPS13_0216	Bastille_gp205	Bcp1_121	BigBertha_122	Bobb_gp148	CAM003_gp234	CP-51_gp070	CampHawk_121	Evoli_gp241	Fi200W_ORF108	G1ORF064	GH15_gp133	Hakuna_gp130	HoodyT_gp218	ISP71	JBP901_gp152	JD007_gp209	JL_143	K_133			MCE-2014_gp127	MSA6_ORF108	Mater130	Megatron_gp131	Moonbeam103	P100_54	P108_0033	P4W_ORF108	Riley_gp120	S25-3_gp079	S25-4_gp048	SA5_051	SP10_gp174	SPO1_123
flavoprotein NrdI; Provisional... ribonucleotide reductase stimulatory protein; Reviewed... ribonucleoside-diphosphate reductase 2, operon protein nrdI. Ribonucleotide reductases (RNRs) are enzymes that provide the precursors of DNA synthesis. The three characterized classes of RNRs differ by their metal cofactor and their stable organic radical. The exact function of nrdI within the ribonucleoti…	119	1	170					A9_gp124
Class I ribonucleotide reductase. Ribonucleotide reductase (RNR) catalyzes the reductive synthesis of deoxyribonucleotides from their corresponding ribonucleotides. It provides the precursors necessary for DNA synthesis. RNRs are separated into three classes based on their metallocofactor usage. Class I RNRs, found in eukaryotes, bacteria, and many viruses, use a diiron-tyrosyl radical. Class II …	120	63	628.397	676Z_ORF110	A3R_nrdE	A511_gp055, A511_gp054	A5W_ORF110	A9_gp125, A9_gp128, A9_gp130	B4_0219	B5S_0213	BCP78_0173	BCP8-2_193	BCU4_0163	BPS10C_215	BPS13_0214	Bastille_gp204	Bcp1_122	BigBertha_123	Bobb_gp136, Bobb_gp138	CAM003_gp233		CampHawk_67	Evoli_gp240	Fi200W_nrdE	G1ORF006	GH15_gp135	Hakuna_gp132	HoodyT_gp217	ISP73	JBP901_gp151	JD007_gp207		K_135			MCE-2014_gp129	MSA6_nrdE	Mater129	Megatron_gp133	Moonbeam104	P100_55, P100_56	P108_0035	P4W_nrdE	Riley_gp121	S25-3_gp077	S25-4_gp046		SP10_gp176	SPO1_69
None	121	1	25					A9_gp126
Class I ribonucleotide reductase. Ribonucleotide reductase (RNR) catalyzes the reductive synthesis of deoxyribonucleotides from their corresponding ribonucleotides. It provides the precursors necessary for DNA synthesis. RNRs are separated into three classes based on their metallocofactor usage. Class I RNRs, found in eukaryotes, bacteria, and many viruses, use a diiron-tyrosyl radical. Class II …	122	1	46					A9_gp127
None	123	1	26					A9_gp129
ribonuclease H; Reviewed... Ribonuclease HI [DNA replication, recombination, and repair]... RNase H. RNase H digests the RNA strand of an RNA/DNA hybrid. Important enzyme in retroviral replication cycle, and often found as a domain associated with reverse transcriptases. Structure is a mixed alpha+beta fold with three a/b/a layers... non-LTR RNase HI domain of reverse transcriptases. Ribonuclease…	124	1	138					A9_gp131
ribonucleotide-diphosphate reductase subunit beta; Provisional... ribonucleotide-diphosphate reductase subunit beta; Provisional... Ribonucleotide Reductase, R2/beta subunit, ferritin-like diiron-binding domain. Ribonucleotide Reductase, R2/beta subunit (RNRR2) is a member of a broad superfamily of ferritin-like diiron-carboxylate proteins. The RNR protein catalyzes the conversion of ribonucleoti…	125	26	334.462	676Z_ORF111	A3R_nrdF		A5W_ORF111	A9_gp132											Bobb_gp133					Fi200W_nrdF	G1ORF025	GH15_gp136			ISP74		JD007_gp206		K_136			MCE-2014_gp130	MSA6_nrdF					P108_0036	P4W_nrdF		S25-3_gp076	S25-4_gp045	SA5_054	SP10_gp177
None	126	1	33					A9_gp133
ribonucleotide-diphosphate reductase subunit beta; Provisional... ribonucleotide-diphosphate reductase subunit beta; Provisional... Ribonucleotide Reductase, R2/beta subunit, ferritin-like diiron-binding domain. Ribonucleotide Reductase, R2/beta subunit (RNRR2) is a member of a broad superfamily of ferritin-like diiron-carboxylate proteins. The RNR protein catalyzes the conversion of ribonucleoti…	127	2	109.5					A9_gp134
TRX family; composed of two groups: Group I, which includes proteins that exclusively encode a TRX domain; and Group II, which are composed of fusion proteins of TRX and additional domains. Group I TRX is a small ancient protein that alter the redox state of target proteins via the reversible oxidation of an active site dithiol, present in a CXXC motif, partially exposed at the protein's surface.…	128	1	120					A9_gp135
None	129	1	94					A9_gp136
None	130	1	44					A9_gp137
None	131	1	248					A9_gp138
Bacterial DNA-binding protein... bacterial (prokaryotic) histone like domain... Bacterial nucleoid DNA-binding protein [DNA replication, recombination, and repair]... Bacterial DNA-binding protein... histone-like DNA-binding protein HU. This subfamily includes HU and HU-like domains. HU is a conserved nucleoid-associated protein (NAP) which binds non-specifically to duplex DNA with a particular p…	132	53	102.34	676Z_trf	A3R_trf	A511_gp067	A5W_ORF115	A9_gp139	B4_0208	B5S_0202	BCP78_0164	BCP8-2_182	BCU4_0154	BPS10C_200	BPS13_0201	Bastille_gp187	Bcp1_131	BigBertha_135	Bobb_gp122	CAM003_gp216			Evoli_gp223	Fi200W_trf	G1ORF147	GH15_gp140	Hakuna_gp146	HoodyT_gp199	ISP80	JBP901_gp142	JD007_gp202		K_140			MCE-2014_gp134	MSA6_trf	Mater123	Megatron_gp147	Moonbeam113	P100_67	P108_0040	P4W_trf	Riley_gp134	S25-3_gp072	S25-4_gp041	SA5_058
Polymerase I functions primarily to fill DNA gaps that arise during DNA repair, recombination and replication. Family A polymerase (polymerase I) functions primarily to fill DNA gaps that arise during DNA repair, recombination and replication. DNA-dependent DNA polymerases can be classified in six main groups based upon phylogenetic relationships with E. coli polymerase I (classA), E. coli polyme…	133	88	696.057	676Z_polA	A3R_ORF116	A511_gp068, A511_gp069	A5W_ORF116/118/120	A9_gp140, A9_gp141	B4_0200	B5S_0195	BCP78_0162	BCP8-2_175, BCP8-2_177	BCU4_0152	BPS10C_193	BPS13_0194	Bastille_gp175, Bastille_gp173	Bcp1_136	BigBertha_143	Bobb_gp119, Bobb_gp121	CAM003_gp204, CAM003_gp202	CP-51_gp090	CampHawk_143, CampHawk_146	Evoli_gp211	Fi200W_polA	G1ORF037, G1ORF019, G1ORF035	GH15_gp141	Hakuna_gp154, Hakuna_gp155	HoodyT_gp187, HoodyT_gp185	ISP83, ISP85, ISP88	JBP901_gp136, JBP901_gp138	JD007_gp199, JD007_gp201	JL_163	K_141	LP65_gp059	Lb338-1_150	MCE-2014_gp135, MCE-2014_gp137	MSA6_polA	Mater120, Mater122	Megatron_gp155, Megatron_gp157	Moonbeam114, Moonbeam116, Moonbeam118	P100_68, P100_69	P108_0041, P108_0042	P4W_polA	Riley_gp142	S25-3_gp071	S25-4_gp040	SA5_059, SA5_061, SA5_063	SP10_gp191	SPO1_146
None	134	1	91					A9_gp142
None	135	1	45					A9_gp143
ribose-phosphate pyrophosphokinase. Alternate name: phosphoribosylpyrophosphate synthetase In some systems, close homologs lacking enzymatic activity exist and perform regulatory functions. The model is designated subfamily rather than equivalog for this reason [Purines, pyrimidines, nucleosides, and nucleotides, Purine ribonucleotide biosynthesis]... ribose-phosphate pyrophosphokinase... ribose-…	136	1	290					A9_gp144
nicotinamide phosphoribosyl transferase; Provisional... Nicotinic acid phosphoribosyltransferase [Coenzyme metabolism]... putative nicotinate phosphoribosyltransferase; Provisional... nicotinate phosphoribosyltransferase; Provisional... Phosphoribosyltransferase (PRTase) type II; This family contains two enzymes that play an important role in NAD production by either allowing quinolinic acid (QA)…	137	43	386.884	676Z_ORF157, 676Z_nadV	A3R_ORF157	A511_gp064	A5W_ORF157, A5W_ORF172	A9_gp145						BPS10C_010	BPS13_0010									Fi200W_ORF157, Fi200W_nadV	G1ORF065, G1ORF018	GH15_gp179, GH15_gp203	Hakuna_gp065		ISP138, ISP162		JD007_gp041, JD007_gp018		K_180, K_202			MCE-2014_gp175, MCE-2014_gp185	MSA6_ORF157, MSA6_nadV		Megatron_gp066		P100_64	P108_0081, P108_0104	P4W_ORF157, P4W_nadV		S25-3_gp032, S25-3_gp014		SA5_0101, SA5_0119
None	138	1	47					A9_gp146
phosphoprotein phosphatases of the metallophosphatase superfamily, metallophosphatase domain. The PPP (phosphoprotein phosphatase) family is one of two known protein phosphatase families specific for serine and threonine. This family includes: PP1, PP2A, PP2B (calcineurin), PP4, PP5, PP6, PP7, Bsu1, RdgC, PrpE, PrpA/PrpB, and ApA4 hydrolase. The PPP catalytic domain is defined by three conserved …	139	5	641					A9_gp147																											Lb338-1_41
None	140	1	160					A9_gp148
None	141	1	402					A9_gp149
protein RecA. This model describes orthologs of the recA protein. RecA promotes hybridization of homolgous regions of DNA. A segment of ssDNA can be hybridized to another ssDNA region, or to a dsDNA region. ATP is hydrolyzed in the process. Part of the SOS respones, it is regulated by LexA via autocatalytic cleavage [DNA metabolism, DNA replication, recombination, and repair]... RecA/RadA recombi…	142	52	408.519	676Z_rec	A3R_rec	A511_gp072	A5W_ORF124	A9_gp150	B4_0184	B5S_0179	BCP78_0155	BCP8-2_170	BCU4_0145	BPS10C_178	BPS13_0179	Bastille_gp153	Bcp1_141	BigBertha_161	Bobb_gp116	CAM003_gp181			Evoli_gp192	Fi200W_rec	G1ORF021	GH15_gp145	Hakuna_gp173	HoodyT_gp166	ISP95	JBP901_gp131	JD007_gp195		K_147		Lb338-1_154	MCE-2014_gp141	MSA6_rec	Mater113	Megatron_gp174	Moonbeam127	P100_72	P108_0046	P4W_rec	Riley_gp161	S25-3_gp067	S25-4_gp036	SA5_067
None	143	1	104					A9_gp151
None	144	1	186					A9_gp152
Phage lysis protein, holin. This family constitutes holin proteins from the dsDNA Siphidoviridae group bacteriophages. Most bacteriophages require an endolysin and a holin for host lysis. During late gene expression, holins accumulate and oligomerise in the host cell membrane. They then suddenly trigger to permeablise the membrane, which causes lysis by allowing endolysin to attach the peptidogly…	145	1	128					A9_gp153
Bacterial Ig-like domain 2... Bacterial surface proteins containing Ig-like domains [Cell motility and secretion]... Bacterial Ig-like domain (group 2). This family consists of bacterial domains with an Ig-like fold. Members of this family are found in bacterial and phage surface proteins such as intimins... Bacterial surface proteins containing Ig-like domains [Cell motility and secretion]... Ba…	146	3	209.667					A9_gp154, A9_gp156, A9_gp155
None	147	1	317					A9_gp157
Mre11 nuclease, N-terminal metallophosphatase domain. Mre11 (also known as SbcD in Escherichia coli) is a subunit of the MRX protein complex. This complex includes: Mre11, Rad50, and Xrs2/Nbs1, and plays a vital role in several nuclear processes including DNA double-strand break repair, telomere length maintenance, cell cycle checkpoint control, and meiotic recombination, in eukaryotes. During do…	148	53	424.17	676Z_ORF132	A3R_ORF132	A511_gp079	A5W_ORF132	A9_gp158	B4_0176	B5S_0171	BCP78_0148	BCP8-2_162	BCU4_0138	BPS10C_167	BPS13_0169	Bastille_gp143	Bcp1_149	BigBertha_169	Bobb_gp109	CAM003_gp172			Evoli_gp183	Fi200W_ORF132	G1ORF022	GH15_gp153	Hakuna_gp184	HoodyT_gp157	ISP105	JBP901_gp125	JD007_gp187		K_155			MCE-2014_gp149	MSA6_ORF132	Mater106	Megatron_gp185	Moonbeam135	P100_80	P108_0054	P4W_ORF132	Riley_gp169	S25-3_gp059	S25-4_gp028	SA5_075
None	149	1	121					A9_gp159
None	150	1	188					A9_gp160
None	151	53	243.906	676Z_ORF136	A3R_ORF136	A511_gp083	A5W_ORF136	A9_gp161	B4_0169	B5S_0164	BCP78_0126	BCP8-2_144	BCU4_0116	BPS10C_157		Bastille_gp135	Bcp1_178	BigBertha_178	Bobb_gp101	CAM003_gp164			Evoli_gp175	Fi200W_ORF136	G1ORF045	GH15_gp157	Hakuna_gp198	HoodyT_gp150	ISP111	JBP901_gp101	JD007_gp183		K_159		Lb338-1_163	MCE-2014_gp153	MSA6_ORF136	Mater94	Megatron_gp197	Moonbeam151	P100_84	P108_0058	P4W_ORF136	Riley_gp177	S25-3_gp055	S25-4_gp024	SA5_079
None	152	31	167.194			A511_gp084		A9_gp162	B4_0164	B5S_0159	BCP78_0124	BCP8-2_139	BCU4_0114	BPS10C_150	BPS13_0151	Bastille_gp132	Bcp1_181	BigBertha_182	Bobb_gp099	CAM003_gp160			Evoli_gp170				Hakuna_gp206	HoodyT_gp146		JBP901_gp099								Mater91	Megatron_gp205	Moonbeam154	P100_85			Riley_gp181
None	153	1	254					A9_gp163
PcfJ-like protein. The PcfJ-like protein family includes the E. faecalis PcfJ protein, which is functionally uncharacterized. It is found in bacteria and viruses, and is typically between 159 and 170 amino acids in length. There is a conserved HCV sequence motif.	154	1	585					A9_gp164
None	155	1	258					A9_gp165
thymidylate synthase, methanogen type. Thymidylate synthase makes dTMP for DNA synthesis, and is among the most widely distributed of all enzymes. Members of this protein family are encoded within a completed genome sequence if and only if that species is one of the methanogenenic archaea. In these species, tetrahydromethanopterin replaces tetrahydrofolate, The member from Methanobacterium thermo…	156	1	304					A9_gp166
None	157	1	121					A9_gp167
None	158	1	26					A9_gp168
fumarate reductase flavoprotein subunit; Provisional... fumarate reductase flavoprotein subunit; Provisional.	159	52	238.5	676Z_ORF139	A3R_ORF139	A511_gp096	A5W_ORF139	A9_gp169	B4_0162	B5S_0157	BCP78_0121	BCP8-2_136	BCU4_0111	BPS10C_147	BPS13_0148	Bastille_gp130	Bcp1_184	BigBertha_184	Bobb_gp056	CAM003_gp158			Evoli_gp168	Fi200W_ORF139	G1ORF047	GH15_gp160	Hakuna_gp211	HoodyT_gp144	ISP115	JBP901_gp096	JD007_gp180		K_162			MCE-2014_gp156	MSA6_ORF139	Mater49	Megatron_gp209	Moonbeam193	P100_96	P108_0061	P4W_ORF139	Riley_gp183	S25-3_gp052	S25-4_gp021
None	160	1	137					A9_gp170
None	161	23	45.913	676Z_ORF076	A3R_ORF076		A5W_ORF076	A9_gp171																Fi200W_ORF076	G1ORF293	GH15_gp102			ISP30		JD007_gp147		K_102			MCE-2014_gp096	MSA6_ORF076					P108_0221	P4W_ORF076		S25-3_gp111	S25-4_gp080	SA5_020
Growth inhibitor [Signal transduction mechanisms]... PemK-like protein. PemK is a growth inhibitor in Escherichia coli known to bind to the promoter region of the Pem operon, auto-regulating synthesis. This Pfam family consists of the PemK protein in addition to ChpA, ChpB and other PemK-like proteins.	162	1	206					A9_gp172
None	163	1	169					A9_gp173
None	164	1	89					A9_gp174
None	165	1	68					A9_gp175
None	166	1	55					A9_gp176
None	167	1	196					A9_gp177
Nucleoside Triphosphate Pyrophosphohydrolase (EC 3.6.1.8) MazG-like domain found in a group of uncharacterized proteins from bacteria and archaea. This family corresponds to a group of uncharacterized hypothetical proteins from bacteria and archaea, showing a high sequence similarity to the dimeric 2-deoxyuridine 5'-triphosphate nucleotidohydrolase (dUTP pyrophosphatase or dUTPase) and NTP-PPase …	168	1	217					A9_gp178
None	169	1	106					A9_gp179
None	170	1	40					A9_gp180
None	171	1	104					A9_gp181
Protein of unknwon function (DUF3310). This is a family of conserved bacteriophage proteins of unknown function.	172	1	310					A9_gp182
None	173	1	68					A9_gp183
None	174	1	83					A9_gp184
None	175	1	86					A9_gp185
None	176	1	74					A9_gp186
None	177	1	28					A9_gp187
None	178	1	136					A9_gp188
None	179	1	186					A9_gp189
None	180	1	263					A9_gp190
None	181	1	113					A9_gp191
Putative transposase DNA-binding domain. This putative domain is found at the C-terminus of a large number of transposase proteins. This domain contains four conserved cysteines suggestive of a zinc binding domain. Given the need for transposases to bind DNA as well as the large number of DNA-binding zinc fingers we hypothesise this domain is DNA-binding... Transposase and inactivated derivatives…	182	13	383.769					A9_gp192																										LP65_gp060	Lb338-1_49, Lb338-1_85										S25-3_gp102	S25-4_gp071
None	183	1	31					A9_gp193
None	184	1	50					A9_gp194
None	185	1	213					A9_gp195
None	186	1	100					A9_gp196
None	187	1	91					A9_gp197
None	188	1	175					A9_gp198
None	189	1	54					A9_gp199
None	190	1	95			A511_gp122
None	191	3	84			A511_gp123																																			P100_109
None	192	3	85.6667			A511_gp124																																			P100_110
None	193	2	61			A511_gp125																																			P100_111
None	194	3	57			A511_gp126																																			P100_112
None	195	3	91			A511_gp127																																			P100_113
None	196	3	95			A511_gp128																																			P100_114
None	197	3	90			A511_gp129																																			P100_115
None	198	4	43			A511_gp130																																			P100_116
None	199	1	48			A511_gp200
phage uncharacterized protein TIGR01671. This model represents an uncharacterized, well-conserved family of proteins found in bacteriophage and prophage regions of Gram-positive bacteria [Mobile and extrachromosomal element functions, Prophage functions, Hypothetical proteins, Conserved]... YopX protein. YopX is a protein that is largely helical, with three identical chains probably complexing in…	200	3	134.667			A511_gp132																																			P100_117
None	201	1	61			A511_gp133
None	202	2	73			A511_gp134																																			P100_119
None	203	1	37			A511_gp135
None	204	2	164.5			A511_gp136																																			P100_122
None	205	3	168			A511_gp137																																			P100_123
Protein of unknwon function (DUF3310). This is a family of conserved bacteriophage proteins of unknown function... Protein of unknwon function (DUF3310). This is a family of conserved bacteriophage proteins of unknown function... Protein of unknwon function (DUF3310). This is a family of conserved bacteriophage proteins of unknown function.	206	3	394			A511_gp138																																			P100_124
None	207	3	141			A511_gp139																																			P100_125
None	208	3	96			A511_gp140																																			P100_126
None	209	3	61			A511_gp141																																			P100_127
None	210	5	125.8			A511_gp142					BCP78_0127		BCU4_0117																												P100_128
None	211	3	90.6667			A511_gp143																																			P100_129
None	212	3	110			A511_gp144																																			P100_130
None	213	3	109			A511_gp145																																			P100_131
None	214	2	59			A511_gp146																																			P100_132
None	215	3	120			A511_gp147																																			P100_133
None	216	3	118			A511_gp148																																			P100_134
putative protein phosphatase... phosphoprotein phosphatases of the metallophosphatase superfamily, metallophosphatase domain. The PPP (phosphoprotein phosphatase) family is one of two known protein phosphatase families specific for serine and threonine. This family includes: PP1, PP2A, PP2B (calcineurin), PP4, PP5, PP6, PP7, Bsu1, RdgC, PrpE, PrpA/PrpB, and ApA4 hydrolase. The PPP catalytic domai…	217	4	254.25			A511_gp149																																			P100_135
None	218	3	106			A511_gp150																																			P100_136
None	219	3	71.3333			A511_gp151																																			P100_137
Protein of unknown function (DUF1642). The sequences making up this family are derived from various hypothetical phage and prophage proteins. The region in question is approximately 140 amino acids long... Protein of unknown function (DUF1642). The sequences making up this family are derived from various hypothetical phage and prophage proteins. The region in question is approximately 140 amino a…	220	2	178			A511_gp152
None	221	3	93			A511_gp153																																			P100_141
None	222	3	74			A511_gp154																																			P100_142
None	223	3	180			A511_gp155																																			P100_143
None	224	3	75			A511_gp156																																			P100_144
None	225	3	416.667			A511_gp157																																			P100_145
None	226	3	139.333			A511_gp158																																			P100_146
None	227	2	162			A511_gp159																																			P100_147
Domain of unknown function (DUF4379). This domain is found in bacteria, eukaryotes and viruses, and is approximately 60 amino acids in length. It contains a CXXCXH motif and a CPXC motif... Domain of unknown function (DUF4379). This domain is found in bacteria, eukaryotes and viruses, and is approximately 60 amino acids in length. It contains a CXXCXH motif and a CPXC motif... Domain of unknown f…	228	3	210			A511_gp160																																			P100_148
None	229	3	65			A511_gp161																																			P100_149
Protein of unknown function (DUF3268). This family of proteins has no known function... Protein of unknown function (DUF3268). This family of proteins has no known function... Protein of unknown function (DUF3268). This family of proteins has no known function.	230	3	159.667			A511_gp162																																			P100_150
None	231	1	61			A511_gp163
Aquifex aeolicus AQ1575 and related proteins, metallophosphatase domain. This family includes bacterial and archeal proteins homologous to AQ1575, an uncharacterized Aquifex aeolicus protein. AQ1575 may play an accessory role in DNA repair, based on the close proximity of its gene to Holliday junction resolvasome genes. The domain present in members of this family belongs to the metallophosphatas…	232	3	205			A511_gp164																																			P100_151
None	233	3	72			A511_gp165																																			P100_152
None	234	8	127.625			A511_gp166															CP-51_gp087	CampHawk_140										JL_160									P100_153								SPO1_143
None	235	3	118			A511_gp167																																			P100_154
RNA ligase. This is a family of RNA ligases. The enzyme repairs RNA strand breaks in nicked DNA:RNA and RNA:RNA but not in DNA:DNA duplexes... RNA ligase. This is a family of RNA ligases. The enzyme repairs RNA strand breaks in nicked DNA:RNA and RNA:RNA but not in DNA:DNA duplexes... RNA ligase. This is a family of RNA ligases. The enzyme repairs RNA strand breaks in nicked DNA:RNA and RNA:RNA b…	236	3	313			A511_gp168																																			P100_155
None	237	3	178			A511_gp169																																			P100_156
None	238	3	63			A511_gp170																																			P100_157
Uncharacterized protein conserved in bacteria [Function unknown]... conserved hypothetical protein, ribA/ribD-fused. This model describes a sequence region that occurs in at least three different polypeptide contexts. It is found fused to GTP cyclohydrolase II, the RibA of riboflavin biosynthesis (TIGR00505), as in Vibrio vulnificus. It is found fused to riboflavin biosynthesis protein RibD (TIGR…	239	23	160.391	676Z_ORF010	A3R_ORF010	A511_gp171	A5W_ORF010																	Fi200W_ORF010	G1ORF086	GH15_gp029			ISP226		JD007_gp078		K_028			MCE-2014_gp024	MSA6_ORF010				P100_158	P108_0149	P4W_ORF010		S25-3_gp180	S25-4_gp151	SA5_0160
None	240	3	89			A511_gp172																																			P100_159
hypothetical protein; Reviewed... release factor H-coupled RctB family protein. Members of this family are related to RctB. RctB a protein of known structure but unknown function that often is encoded near RNA cyclase and therefore is suggested to be a tRNA or mRNA processing enzyme. This family of RctB-like proteins in encoded upstream of, and apparently is translationally coupled to, the putati…	241	11	459.818			A511_gp173						BCP8-2_057					Bcp1_030			CAM003_gp017			Evoli_gp019					HoodyT_gp016		JBP901_gp028								Mater79			P100_160
None	242	3	67			A511_gp174																																			P100_161
None	243	3	143			A511_gp175																																			P100_162
None	244	3	74			A511_gp176																																			P100_163
Helix-turn-helix XRE-family like proteins... Predicted transcriptional regulators [Transcription]... hypothetical protein; Provisional... Helix-turn-helix XRE-family like proteins. Prokaryotic DNA binding proteins belonging to the xenobiotic response element family of transcriptional regulators... Helix-turn-helix. This large family of DNA binding helix-turn helix proteins includes Cro and CI. Wi…	245	46	84.7609	676Z_ORF048	A3R_ORF048	A511_gp177	A5W_ORF048		B4_0272	B5S_0267	BCP78_0002	BCP8-2_028	BCU4_0218				Bcp1_066	BigBertha_69	Bobb_gp243	CAM003_gp071			Evoli_gp073	Fi200W_ORF048	G1ORF187	GH15_gp066		HoodyT_gp070	ISP277	JBP901_gp001	JD007_gp113		K_065			MCE-2014_gp059	MSA6_ORF048	Mater186		Moonbeam50	P100_164	P108_0182	P4W_ORF048	Riley_gp066	S25-3_gp146	S25-4_gp116	SA5_0195
Domain of unknown function (DUF2828). This is a uncharacterized domain found in eukaryotes and viruses... Domain of unknown function (DUF2828). This is a uncharacterized domain found in eukaryotes and viruses... Domain of unknown function (DUF2828). This is a uncharacterized domain found in eukaryotes and viruses.	246	3	506			A511_gp178																																			P100_165
None	247	48	76	676Z_iro	A3R_Iro	A511_gp179	A5W_ORF203		B4_0014	B5S_0014	BCP78_0021		BCU4_0013	BPS10C_016	BPS13_0016	Bastille_gp010	Bcp1_047	BigBertha_49	Bobb_gp090, Bobb_gp224	CAM003_gp051			Evoli_gp053	Fi200W_iro	G1ORF200	GH15_gp074	Hakuna_gp059	HoodyT_gp050	ISP305		JD007_gp168		K_075			MCE-2014_gp068	MSA6_iro	Mater210	Megatron_gp060	Moonbeam23		P108_0192	P4W_iro	Riley_gp046	S25-3_gp137	S25-4_gp107	SA5_0206
None	248	4	72.5			A511_gp180																																			P100_167
None	249	3	135			A511_gp181																																			P100_169
None	250	3	65			A511_gp182																																			P100_170
None	251	1	54			A511_gp183
None	252	1	84			A511_gp184
Protein of unknown function (DUF2829). This is a uncharacterized family of proteins found in bacteria and bacteriphages... Protein of unknown function (DUF2829). This is a uncharacterized family of proteins found in bacteria and bacteriphages.	253	2	91			A511_gp185																																			P100_182
None	254	3	141			A511_gp186																																			P100_184
None	255	3	78			A511_gp187																																			P100_189
hypothetical protein... hypothetical protein... hypothetical protein... hypothetical protein... hypothetical protein... hypothetical protein... hypothetical protein... hypothetical protein... hypothetical protein... hypothetical protein... hypothetical protein... hypothetical protein... hypothetical protein... hypothetical protein... hypothetical protein... hypothetical protein... hypothetical pr…	256	51	108.373	676Z_dmcA	A3R_dmcA	A511_gp188	A5W_ORF205		B4_0275	B5S_0270	BCP78_0005	BCP8-2_030	BCU4_0221	BPS10C_270	BPS13_0267	Bastille_gp261	Bcp1_064	BigBertha_66	Bobb_gp241	CAM003_gp069			Evoli_gp071	Fi200W_dmcA	G1ORF209	GH15_gp076	Hakuna_gp075	HoodyT_gp068	ISP308	JBP901_gp003	JD007_gp122		K_077			MCE-2014_gp070	MSA6_dmcA	Mater191	Megatron_gp077	Moonbeam45	P100_190	P108_0194	P4W_dmcA	Riley_gp063	S25-3_gp135	S25-4_gp105	SA5_0208
None	257	43	113.209		A3R_mbpC	A511_gp189	A5W_mbpC		B4_0276	B5S_0271	BCP78_0006	BCP8-2_031	BCU4_0222			Bastille_gp262	Bcp1_063	BigBertha_65	Bobb_gp240	CAM003_gp068			Evoli_gp070			GH15_gp077		HoodyT_gp067	ISP309	JBP901_gp004	JD007_gp123		K_078			MCE-2014_gp071	MSA6_mbpC	Mater192		Moonbeam44	P100_191	P108_0195	P4W_mbpC	Riley_gp062	S25-3_gp134	S25-4_gp104	SA5_0209
None	258	3	89			A511_gp190																																			P100_192
None	259	3	128			A511_gp001																																			P100_1
None	260	45	93.8667	676Z_dmd	A3R_dmd	A511_gp002	A5W_207				BCP78_0010		BCU4_0003	BPS10C_003	BPS13_0003	Bastille_gp2	Bcp1_059	BigBertha_61	Bobb_gp236	CAM003_gp064			Evoli_gp066	Fi200W_dmd	G1ORF161	GH15_gp080		HoodyT_gp063	ISP316		JD007_gp125		K_081			MCE-2014_gp073	MSA6_dmd	Mater196	Megatron_gp073	Moonbeam40	P100_2	P108_0197	P4W_dmd	Riley_gp058	S25-3_gp132	S25-4_gp101	SA5_0212
None	261	3	138			A511_gp003																																			P100_3
None	262	3	279			A511_gp006																																			P100_6
None	263	3	65			A511_gp007																																			P100_7
None	264	3	212			A511_gp008																																			P100_8
None	265	3	126			A511_gp009																																			P100_9
Peptidoglycan recognition proteins (PGRPs) are pattern recognition receptors that bind, and in certain cases, hydrolyze peptidoglycans (PGNs) of bacterial cell walls. PGRPs have been divided into three classes: short PGRPs (PGRP-S), that are small (20 kDa) extracellular proteins; intermediate PGRPs (PGRP-I) that are 40-45 kDa and are predicted to be transmembrane proteins; and long PGRPs (PGRP-L)…	266	3	341			A511_gp010																																			P100_10
Uncharacterized protein conserved in bacteria [Function unknown]... 3D domain. This short presumed domain contains three conserved aspartate residues, hence the name 3D. It has been shown to be part of the catalytic double psi beta barrel domain of MltA... Domain A of MltA and related lytic transglycosylase; domain A is interrupted by domain B. Escherichia coli MltA is a membrane-bound lytic tran…	267	3	242			A511_gp011																																			P100_11
None	268	3	106			A511_gp012																																			P100_12
None	269	52	105.154	676Z_ORF063	A3R_ORF063	A511_gp013	A5W_ORF063		B4_0271	B5S_0266	BCP78_0226	BCP8-2_024	BCU4_0215	BPS10C_267		Bastille_gp257	Bcp1_069	BigBertha_70	Bobb_gp198	CAM003_gp286			Evoli_gp293	Fi200W_ORF063	G1ORF115	GH15_gp088	Hakuna_gp078	HoodyT_gp269	ISP10	JBP901_gp198	JD007_gp133		K_089			MCE-2014_gp083	MSA6_ORF063	Mater184	Megatron_gp080	Moonbeam52	P100_13	P108_0206, P108_0207	P4W_ORF063	Riley_gp067	S25-3_gp125	S25-4_gp094	SA5_07
None	270	3	298.333			A511_gp016																																			P100_16
None	271	3	119.333			A511_gp018																																			P100_18
None	272	52	282.827	676Z_ORF072	A3R_ORF072	A511_gp022	A5W_ORF072		B4_0261	B5S_0256	BCP78_0216	BCP8-2_015	BCU4_0205	BPS10C_257	BPS13_0256	Bastille_gp247	Bcp1_079	BigBertha_79	Bobb_gp189	CAM003_gp276			Evoli_gp283	Fi200W_ORF072	G1ORF039	GH15_gp097	Hakuna_gp088	HoodyT_gp258	ISP24	JBP901_gp189	JD007_gp142		K_098			MCE-2014_gp092	MSA6_ORF072	Mater175	Megatron_gp090	Moonbeam61	P100_22	P108_0216	P4W_ORF072	Riley_gp076	S25-3_gp116	S25-4_gp085	SA5_016
Catalytic domain of phosphoinositide-specific phospholipase C-like phosphodiesterases superfamily. The PI-PLC-like phosphodiesterases superfamily represents the catalytic domains of bacterial phosphatidylinositol-specific phospholipase C (PI-PLC, EC 4.6.1.13), eukaryotic phosphoinositide-specific phospholipase C (PI-PLC, EC 3.1.4.11), glycerophosphodiester phosphodiesterases (GP-GDE, EC 3.1.4.46)…	273	69	1128.54	676Z_ORF085	A3R_ORF085	A511_gp030	A5W_ORF085		B4_0247	B5S_0242	BCP78_0201, BCP78_0203, BCP78_0204	BCP8-2_002, BCP8-2_003, BCP8-2_004	BCU4_0190, BCU4_0192, BCU4_0193	BPS10C_246	BPS13_0245	Bastille_gp238	Bcp1_089, Bcp1_090, Bcp1_091, Bcp1_092	BigBertha_93	Bobb_gp175, Bobb_gp176	CAM003_gp267			Evoli_gp274	Fi200W_ORF085	G1ORF004	GH15_gp110	Hakuna_gp099	HoodyT_gp248	ISP42	JBP901_gp177, JBP901_gp178, JBP901_gp179	JD007_gp155		K_111		Lb338-1_122	MCE-2014_gp105	MSA6_ORF085	Mater163	Megatron_gp101	Moonbeam75	P100_30	P108_0007	P4W_ORF085	Riley_gp091	S25-3_gp101	S25-4_gp070	SA5_029
None	274	51	261.608	676Z_ORF086	A3R_ORF086	A511_gp031	A5W_ORF086		B4_0243	B5S_0238	BCP78_0196	BCP8-2_216	BCU4_0185	BPS10C_242	BPS13_0241	Bastille_gp233	Bcp1_098	BigBertha_97	Bobb_gp171	CAM003_gp262			Evoli_gp269	Fi200W_ORF086	G1ORF043	GH15_gp111	Hakuna_gp105	HoodyT_gp243	ISP45	JBP901_gp172	JD007_gp156		K_112			MCE-2014_gp106	MSA6_ORF086	Mater160	Megatron_gp106	Moonbeam79	P100_31	P108_0008	P4W_ORF086	Riley_gp096	S25-3_gp100	S25-4_gp069
None	275	51	172.177	676Z_ORF087	A3R_ORF087	A511_gp032	A5W_ORF087		B4_0242	B5S_0237	BCP78_0195	BCP8-2_215	BCU4_0184	BPS10C_241	BPS13_0240	Bastille_gp232	Bcp1_099	BigBertha_98	Bobb_gp170	CAM003_gp261			Evoli_gp268	Fi200W_ORF087	G1ORF078	GH15_gp112	Hakuna_gp106	HoodyT_gp242	ISP46	JBP901_gp171	JD007_gp157		K_113			MCE-2014_gp107	MSA6_ORF087	Mater158	Megatron_gp107	Moonbeam80	P100_32	P108_0010	P4W_ORF087	Riley_gp097	S25-3_gp099	S25-4_gp068
Uncharacterized protein conserved in bacteria (DUF2313). Members of this family of proteins comprise various hypothetical and putative bacteriophage tail proteins... Uncharacterized protein conserved in bacteria (DUF2313). Members of this family of proteins comprise various hypothetical and putative bacteriophage tail proteins... Uncharacterized protein conserved in bacteria (DUF2313). Members of…	276	53	879.698	676Z_tmpF	A3R_tmpF	A511_gp035	A5W_ORF090		B4_0239	B5S_0234	BCP78_0192	BCP8-2_212	BCU4_0181	BPS10C_238	BPS13_0237	Bastille_gp229	Bcp1_102	BigBertha_101	Bobb_gp167	CAM003_gp258			Evoli_gp265	Fi200W_tmpF	G1ORF003	GH15_gp115	Hakuna_gp109	HoodyT_gp239	ISP49	JBP901_gp168	JD007_gp160		K_116		Lb338-1_132	MCE-2014_gp110	MSA6_tmpF	Mater155	Megatron_gp110	Moonbeam83	P100_35	P108_0013	P4W_tmpF	Riley_gp100	S25-3_gp096	S25-4_gp065	SA5_034
None	277	53	59.1698	676Z_ORF093	A3R_ORF093	A511_gp038	A5W_ORF093		B4_0237	B5S_0232	BCP78_0190	BCP8-2_210	BCU4_0179	BPS10C_236	BPS13_0235	Bastille_gp227	Bcp1_105	BigBertha_103	Bobb_gp164	CAM003_gp256		CampHawk_96	Evoli_gp263	Fi200W_ORF093	G1ORF262	GH15_gp118	Hakuna_gp111	HoodyT_gp237	ISP53	JBP901_gp166	JD007_gp163		K_119			MCE-2014_gp113	MSA6_ORF093	Mater146	Megatron_gp112	Moonbeam88	P100_38	P108_0016	P4W_ORF093	Riley_gp102	S25-3_gp093	S25-4_gp062			SPO1_98
hypothetical protein... hypothetical protein... hypothetical protein.	278	3	407.667			A511_gp039																																			P100_39
XkdW protein. This protein of approx. 100 residues contains two alpha helices and two beta strands and is probably monomeric. It is expressed in bacteria but is probably viral in origin. Its function is unknown.	279	3	136			A511_gp040																																			P100_40
phage uncharacterized protein, XkdX family. This model represents a family of small (about 50 amino acid) phage proteins, found in at least 12 different phage and prophage regions of Gram-positive bacteria. In a number of these phage, the gene for this protein is found near the holin and endolysin genes [Mobile and extrachromosomal element functions, Prophage functions]... Phage uncharacterized p…	280	3	45			A511_gp041																																			P100_41
helix_turn_helix, cAMP Regulatory protein C-terminus; DNA binding domain of prokaryotic regulatory proteins belonging to the catabolite activator protein family.	281	4	545			A511_gp043																																			P100_43
None	282	3	196			A511_gp047																																			P100_48
deoxyuridine 5'-triphosphate nucleotidohydrolase (dut). The main function of these proteins is in maintaining the levels of dUTP in the cell to prevent dUTP incorporation into DNA during DNA replication. Pol proteins in viruses are very similar to this protein family. This family is based on the phylogenomic analysis of JA Eisen (1999, Ph.D. Thesis, Stanford University). Changed role from 132 to …	283	29	253.655			A511_gp049			B4_0225	B5S_0219	BCP78_0178	BCP8-2_198	BCU4_0168	BPS10C_222	BPS13_0221	Bastille_gp211	Bcp1_117	BigBertha_115	Bobb_gp152	CAM003_gp240			Evoli_gp247				Hakuna_gp126	HoodyT_gp222		JBP901_gp156								Mater133	Megatron_gp127	Moonbeam100	P100_50			Riley_gp115
None	284	3	74			A511_gp050																																			P100_51
None	285	3	107			A511_gp051																																			P100_52
None	286	3	140			A511_gp052																																			P100_53
ribonucleotide-diphosphate reductase subunit beta; Provisional... ribonucleotide-diphosphate reductase subunit beta; Provisional... Ribonucleotide Reductase, R2/beta subunit, ferritin-like diiron-binding domain. Ribonucleotide Reductase, R2/beta subunit (RNRR2) is a member of a broad superfamily of ferritin-like diiron-carboxylate proteins. The RNR protein catalyzes the conversion of ribonucleoti…	287	22	364.182			A511_gp056			B4_0215	B5S_0209	BCP78_0172		BCU4_0162	BPS10C_212	BPS13_0211	Bastille_gp197		BigBertha_127		CAM003_gp226		CampHawk_68	Evoli_gp233				Hakuna_gp135	HoodyT_gp209											Megatron_gp136		P100_57			Riley_gp125					SPO1_70
ribonucleotide reductase-associated flavodoxin, putative. This model represents a family of proteins found immediately downstream of ribonucleotide reductase genes in Xyella fastidiosa and some Gram-positive bacteria. It appears to be a highly divergent flavodoxin of the short chain type, more like the flavodoxins of the sulfate-reducing genus Desulfovibrio than like the NifF flavodoxins associat…	288	3	147			A511_gp057																																			P100_58
None	289	3	98			A511_gp058																																			P100_59
thioredoxin; Provisional... Thioredoxin domain-containing protein; Provisional... thioredoxin. Several proteins, such as protein disulfide isomerase, have two or more copies of a domain closely related to thioredoxin. This model is designed to recognize authentic thioredoxin, a small protein that should be hit exactly once by This model. Any protein that hits once with a score greater than the se…	290	5	141.2			A511_gp060, A511_gp059																																			P100_60
None	291	3	45			A511_gp061																																			P100_61
None	292	2	395			A511_gp062																																			P100_62
ribose-phosphate pyrophosphokinase. Alternate name: phosphoribosylpyrophosphate synthetase In some systems, close homologs lacking enzymatic activity exist and perform regulatory functions. The model is designated subfamily rather than equivalog for this reason [Purines, pyrimidines, nucleosides, and nucleotides, Purine ribonucleotide biosynthesis]... ribose-phosphate pyrophosphokinase... ribose-…	293	3	304			A511_gp063																																			P100_63
PcfJ-like protein. The PcfJ-like protein family includes the E. faecalis PcfJ protein, which is functionally uncharacterized. It is found in bacteria and viruses, and is typically between 159 and 170 amino acids in length. There is a conserved HCV sequence motif... PcfJ-like protein. The PcfJ-like protein family includes the E. faecalis PcfJ protein, which is functionally uncharacterized. It is f…	294	3	819			A511_gp065																																			P100_65
None	295	52	229.058	676Z_ORF114	A3R_ORF114	A511_gp066	A5W_ORF114		B4_0209	B5S_0203	BCP78_0165	BCP8-2_183	BCU4_0155	BPS10C_201	BPS13_0202	Bastille_gp188	Bcp1_130	BigBertha_134	Bobb_gp123	CAM003_gp217			Evoli_gp224	Fi200W_ORF114	G1ORF066	GH15_gp139	Hakuna_gp145	HoodyT_gp200	ISP79	JBP901_gp143	JD007_gp203		K_139			MCE-2014_gp133	MSA6_ORF114	Mater124	Megatron_gp146	Moonbeam112	P100_66	P108_0039	P4W_ORF114	Riley_gp133	S25-3_gp073	S25-4_gp042	SA5_057
None	296	53	166.358	676Z_ORF122	A3R_ORF122	A511_gp070	A5W_ORF122		B4_0188	B5S_0183	BCP78_0161	BCP8-2_174	BCU4_0151	BPS10C_182	BPS13_0184	Bastille_gp159	Bcp1_137	BigBertha_156	Bobb_gp118	CAM003_gp187			Evoli_gp198	Fi200W_ORF122	G1ORF089	GH15_gp143	Hakuna_gp167	HoodyT_gp172	ISP91	JBP901_gp135	JD007_gp197		K_145		Lb338-1_151	MCE-2014_gp139	MSA6_ORF122	Mater119	Megatron_gp168	Moonbeam120	P100_70	P108_0044	P4W_ORF122	Riley_gp155	S25-3_gp069	S25-4_gp038	SA5_065
large tegument protein UL36; Provisional... cell division protein ZipA; Provisional... DNA polymerase III subunits gamma and tau; Validated... DNA translocase FtsK; Provisional... DNA polymerase III subunits gamma and tau; Provisional... DNA polymerase III subunits gamma and tau; Provisional... large tegument protein UL36; Provisional... DNA polymerase III subunits gamma and tau; Validated... DNA…	297	30	415.9			A511_gp071			B4_0186	B5S_0181	BCP78_0158	BCP8-2_172	BCU4_0148	BPS10C_179	BPS13_0180	Bastille_gp154	Bcp1_139	BigBertha_158	Bobb_gp117	CAM003_gp182			Evoli_gp193				Hakuna_gp172	HoodyT_gp167		JBP901_gp133								Mater115	Megatron_gp173	Moonbeam126	P100_71			Riley_gp158
None	298	3	125			A511_gp073																																			P100_73
None	299	52	214.808	676Z_sig	A3R_sig	A511_gp074	A5W_ORF126		B4_0181	B5S_0176	BCP78_0153	BCP8-2_167	BCU4_0143	BPS10C_175	BPS13_0176	Bastille_gp151	Bcp1_143	BigBertha_163	Bobb_gp114	CAM003_gp179			Evoli_gp190	Fi200W_sig	G1ORF056	GH15_gp147	Hakuna_gp175	HoodyT_gp164	ISP97	JBP901_gp129	JD007_gp193		K_149			MCE-2014_gp143	MSA6_sig	Mater111	Megatron_gp177	Moonbeam130	P100_74	P108_0048	P4W_sig	Riley_gp164	S25-3_gp065	S25-4_gp034	SA5_069
holin, SPP1 family. This model represents one of more than 30 families of phage proteins, all lacking detectable homology with each other, known or believed to act as holins. Holins act in cell lysis by bacteriophage. Members of this family are found in phage PBSX and phage SPP1, among others [Mobile and extrachromosomal element functions, Prophage functions]... Phage lysis protein, holin. This f…	300	3	98.3333			A511_gp075																																			P100_75
hypothetical protein... Bacterial surface proteins containing Ig-like domains [Cell motility and secretion]... Bacterial Ig-like domain (group 2). This family consists of bacterial domains with an Ig-like fold. Members of this family are found in bacterial and phage surface proteins such as intimins... hypothetical protein... Bacterial surface proteins containing Ig-like domains [Cell motility an…	301	3	235			A511_gp076																																			P100_77
None	302	3	128			A511_gp077																																			P100_78
None	303	3	309			A511_gp078																																			P100_79
None	304	3	127			A511_gp080																																			P100_81
None	305	30	201.933			A511_gp081			B4_0171	B5S_0166	BCP78_0134	BCP8-2_149	BCU4_0124	BPS10C_162	BPS13_0164	Bastille_gp138	Bcp1_172	BigBertha_175	Bobb_gp106	CAM003_gp167			Evoli_gp178				Hakuna_gp189	HoodyT_gp152		JBP901_gp105								Mater102	Megatron_gp190	Moonbeam141	P100_82			Riley_gp175
None	306	3	66			A511_gp082																																			P100_83
None	307	3	294			A511_gp085																																			P100_86
None	308	3	145			A511_gp086																																			P100_87
None	309	3	148			A511_gp087																																			P100_88
None	310	3	260			A511_gp088																																			P100_89
ATPase-like protein... MoxR-like ATPases [General function prediction only]... AAA ATPase containing von Willebrand factor type A (vWA) domain [General function prediction only]... AAA domain (dynein-related subfamily). This Pfam entry includes some of the AAA proteins not detected by the pfam00004 model... ATPase-like protein... MoxR-like ATPases [General function prediction only]... AAA ATPase …	311	23	346.913	676Z_ORF029	A3R_ORF029	A511_gp089	A5W_ORF029																	Fi200W_ORF029	G1ORF024	GH15_gp047			ISP253		JD007_gp095		K_046, K_047			MCE-2014_gp041	MSA6_ORF029				P100_90	P108_0165	P4W_ORF029		S25-3_gp164	S25-4_gp134	SA5_0179
None	312	3	281			A511_gp090																																			P100_91
None	313	3	152.333			A511_gp091																																			P100_92
None	314	2	192			A511_gp092
None	315	3	190			A511_gp093																																			P100_93
None	316	3	192			A511_gp094																																			P100_94
None	317	3	110			A511_gp095																																			P100_95
None	318	30	161			A511_gp097			B4_0160	B5S_0155	BCP78_0120	BCP8-2_135	BCU4_0110	BPS10C_143	BPS13_0144	Bastille_gp129	Bcp1_186	BigBertha_185	Bobb_gp055	CAM003_gp157			Evoli_gp167				Hakuna_gp216	HoodyT_gp143		JBP901_gp095								Mater48	Megatron_gp213	Moonbeam195	P100_97			Riley_gp184
None	319	3	354.667			A511_gp098																																			P100_98
None	320	3	189			A511_gp099																																			P100_99
None	321	3	177			A511_gp100																																			P100_100
None	322	3	252			A511_gp101																																			P100_101
None	323	3	96			A511_gp102																																			P100_102
None	324	2	119			A511_gp103
None	325	2	49			A511_gp104
None	326	3	87			A511_gp105																																			P100_106
None	327	3	91			A511_gp106																																			P100_107
None	328	2	150			A511_gp107
None	329	2	31			A511_gp108
None	330	2	227.5			A511_gp109																												LP65_gp128
None	331	2	75			A511_gp110
None	332	1	65			A511_gp111
None	333	1	68			A511_gp112
None	334	1	91			A511_gp113
None	335	1	100			A511_gp114
None	336	1	80			A511_gp115
None	337	2	47			A511_gp116
None	338	2	113			A511_gp117
None	339	2	73			A511_gp118
None	340	3	141.333			A511_gp119																																			P100_108
None	341	2	148.5			A511_gp120
None	342	2	92			A511_gp121
None	343	1	65
Pentapeptide repeats (8 copies). These repeats are found in many cyanobacterial proteins. The repeats were first identified in hglK. The function of these repeats is unknown. The structure of this repeat has been predicted to be a beta-helix. The repeat can be approximately described as A(D/N)LXX, where X can be any amino acid... secreted effector protein PipB2; Provisional... secreted effector p…	344	1	171
None	345	1	71
None	346	1	85
None	347	1	38
None	348	2	93																																						P100_103
None	349	2	260																																						P100_104
None	350	1	91
None	351	10	94.6						B4_0001	B5S_0001						Bastille_gp264		BigBertha_63		CAM003_gp066			Evoli_gp068					HoodyT_gp065																Riley_gp060
None	352	15	175.067						B4_0002	B5S_0002	BCP78_0009	BCP8-2_034	BCU4_0002				Bcp1_060	BigBertha_62												JBP901_gp006								Mater195		Moonbeam41				Riley_gp059
None	353	26	139.423						B4_0003	B5S_0003	BCP78_0011		BCU4_0004	BPS10C_004	BPS13_0004	Bastille_gp1	Bcp1_058	BigBertha_60	Bobb_gp235	CAM003_gp063			Evoli_gp065				Hakuna_gp071	HoodyT_gp062		JBP901_gp007								Mater197	Megatron_gp072	Moonbeam39				Riley_gp057
None	354	15	165.733						B4_0005	B5S_0005	BCP78_0015		BCU4_0007			Bastille_gp001	Bcp1_055	BigBertha_58		CAM003_gp060			Evoli_gp062					HoodyT_gp059		JBP901_gp012														Riley_gp055
Bacterial SH3 domain homologues... N-acetylmuramoyl-L-alanine amidase [Cell envelope biogenesis, outer membrane]... D-alanyl-D-alanine carboxypeptidase... Bacterial SH3 domain... D-alanyl-D-alanine carboxypeptidase. This family resembles VanY, pfam02557, which is part of the peptidase M15 family... Peptidoglycan recognition proteins (PGRPs) are pattern recognition receptors that bind, and in cert…	355	11	272.818						B4_0006	B5S_0006				BPS10C_008	BPS13_0008			BigBertha_57									Hakuna_gp067												Megatron_gp068					Riley_gp054
None	356	15	99.2667						B4_0007	B5S_0007				BPS10C_012	BPS13_0012	Bastille_gp004		BigBertha_56		CAM003_gp057			Evoli_gp059				Hakuna_gp063	HoodyT_gp056											Megatron_gp064					Riley_gp053
None	357	6	70						B4_0008	B5S_0008								BigBertha_55																										Riley_gp052
None	358	26	226.462						B4_0009	B5S_0009	BCP78_0016	BCP8-2_041	BCU4_0008	BPS10C_014	BPS13_0014	Bastille_gp006	Bcp1_052	BigBertha_54	Bobb_gp232	CAM003_gp055			Evoli_gp057				Hakuna_gp061	HoodyT_gp054		JBP901_gp014								Mater200	Megatron_gp062	Moonbeam32				Riley_gp051
None	359	19	111.316						B4_0010	B5S_0010	BCP78_0017	BCP8-2_042	BCU4_0009			Bastille_gp007	Bcp1_051	BigBertha_53		CAM003_gp054			Evoli_gp056					HoodyT_gp053		JBP901_gp015								Mater201		Moonbeam31				Riley_gp050
hypothetical protein; Provisional... Phosphate starvation-inducible protein PhoH, predicted ATPase [Signal transduction mechanisms]... NYN ribonuclease and ATPase of PhoH family domains [General function prediction only]... PhoH-like protein. PhoH is a cytoplasmic protein and predicted ATPase that is induced by phosphate starvation... hypothetical protein; Provisional... Phosphate starvation-indu…	360	33	241.242	676Z_ORF43	A3R_ORF43		A5W_ORF43		B4_0011	B5S_0011	BCP78_0018		BCU4_0010					BigBertha_52	Bobb_gp228					Fi200W_ORF43	G1ORF049	GH15_gp061			ISP272		JD007_gp108		K_060			MCE-2014_gp054	MSA6_ORF43	Mater206				P108_0177	P4W_phr	Riley_gp049	S25-3_gp151	S25-4_gp121	SA5_0190	SP10_gp135
None	361	6	297.167						B4_0012	B5S_0012								BigBertha_51																										Riley_gp048
PcfJ-like protein. The PcfJ-like protein family includes the E. faecalis PcfJ protein, which is functionally uncharacterized. It is found in bacteria and viruses, and is typically between 159 and 170 amino acids in length. There is a conserved HCV sequence motif... PcfJ-like protein. The PcfJ-like protein family includes the E. faecalis PcfJ protein, which is functionally uncharacterized. It is f…	362	18	473						B4_0013	B5S_0013	BCP78_0020	BCP8-2_045	BCU4_0012			Bastille_gp009	Bcp1_048	BigBertha_50	Bobb_gp226	CAM003_gp052			Evoli_gp054					HoodyT_gp051		JBP901_gp018														Riley_gp047
thymidylate synthase, methanogen type. Thymidylate synthase makes dTMP for DNA synthesis, and is among the most widely distributed of all enzymes. Members of this protein family are encoded within a completed genome sequence if and only if that species is one of the methanogenenic archaea. In these species, tetrahydromethanopterin replaces tetrahydrofolate, The member from Methanobacterium thermo…	363	27	285.556						B4_0015	B5S_0015	BCP78_0022	BCP8-2_046	BCU4_0014	BPS10C_018	BPS13_0018	Bastille_gp012	Bcp1_046	BigBertha_48	Bobb_gp223, Bobb_gp221	CAM003_gp049			Evoli_gp051				Hakuna_gp057	HoodyT_gp048		JBP901_gp019								Mater212	Megatron_gp058	Moonbeam20				Riley_gp045
None	364	6	54.3333						B4_0016	B5S_0016						Bastille_gp013				CAM003_gp048			Evoli_gp050					HoodyT_gp047
hypothetical protein; Provisional... deoxynucleoside monophosphate kinase; Provisional... tRNA methyltransferase complex GCD14 subunit. GCD14 is a subunit of the tRNA methyltransferase complex and is required for 1-methyladenosine modification and maturation of initiator methionyl-tRNA... hypothetical protein; Provisional... dephospho-CoA kinase; Provisional... Dephospho-CoA kinase [Coenzyme meta…	365	26	203.769						B4_0017	B5S_0017	BCP78_0023	BCP8-2_047	BCU4_0015	BPS10C_020	BPS13_0020	Bastille_gp014	Bcp1_045	BigBertha_47	Bobb_gp220	CAM003_gp047			Evoli_gp049				Hakuna_gp054	HoodyT_gp046		JBP901_gp020								Mater213	Megatron_gp055	Moonbeam19				Riley_gp044
None	366	10	88.7						B4_0018	B5S_0018						Bastille_gp016		BigBertha_46		CAM003_gp045			Evoli_gp047					HoodyT_gp044																Riley_gp043
None	367	9	68.4444						B4_0019	B5S_0019						Bastille_gp015		BigBertha_45		CAM003_gp046			Evoli_gp048					HoodyT_gp045																Riley_gp042
None	368	20	121.8						B4_0020	B5S_0020		BCP8-2_058		BPS10C_022	BPS13_0022	Bastille_gp017	Bcp1_028	BigBertha_43		CAM003_gp044			Evoli_gp046				Hakuna_gp052	HoodyT_gp043		JBP901_gp029								Mater105	Megatron_gp053					Riley_gp040
dihydrofolate reductase; Provisional... Dihydrofolate reductase [Coenzyme metabolism]... segregation and condensation protein A/unknown domain fusion protein; Provisional... Dihydrofolate reductase (DHFR). Reduces 7,8-dihydrofolate to 5,6,7,8-tetrahydrofolate with NADPH as a cofactor. This is an essential step in the biosynthesis of deoxythymidine phosphate since 5,6,7,8-tetrahydrofolate is requi…	369	26	161.462						B4_0021	B5S_0021	BCP78_0025	BCP8-2_049	BCU4_0017	BPS10C_023	BPS13_0023	Bastille_gp018	Bcp1_043	BigBertha_42	Bobb_gp219	CAM003_gp043			Evoli_gp045				Hakuna_gp051	HoodyT_gp042		JBP901_gp022								Mater215	Megatron_gp052	Moonbeam17				Riley_gp039
None	370	20	95.6						B4_0022	B5S_0022		BCP8-2_052		BPS10C_025	BPS13_0025	Bastille_gp019	Bcp1_040	BigBertha_41		CAM003_gp042			Evoli_gp044				Hakuna_gp048	HoodyT_gp041		JBP901_gp025									Megatron_gp049	Moonbeam144				Riley_gp038
None	371	4	103						B4_0023	B5S_0023								BigBertha_40
None	372	6	203						B4_0024	B5S_0024								BigBertha_39																										Riley_gp037
None	373	9	218.111						B4_0025	B5S_0025						Bastille_gp020		BigBertha_38		CAM003_gp041			Evoli_gp043					HoodyT_gp040																Riley_gp036
Predicted transcriptional regulator [Transcription].	374	10	70.6						B4_0026	B5S_0026						Bastille_gp021		BigBertha_37		CAM003_gp040			Evoli_gp042					HoodyT_gp039																Riley_gp035
None	375	6	57.3333						B4_0027	B5S_0027						Bastille_gp022				CAM003_gp039			Evoli_gp041					HoodyT_gp038
None	376	19	198.158						B4_0028	B5S_0028		BCP8-2_053		BPS10C_026	BPS13_0026	Bastille_gp023	Bcp1_037	BigBertha_36		CAM003_gp038			Evoli_gp040				Hakuna_gp047	HoodyT_gp037		JBP901_gp026									Megatron_gp048					Riley_gp034
None	377	4	63						B4_0029	B5S_0029																																		Riley_gp032
None	378	10	192.8						B4_0030	B5S_0030						Bastille_gp025		BigBertha_33		CAM003_gp037			Evoli_gp038					HoodyT_gp036																Riley_gp031
None	379	4	136						B4_0031	B5S_0031								BigBertha_32
None	380	6	113						B4_0032	B5S_0032								BigBertha_31																										Riley_gp030
None	381	14	73.5714						B4_0033	B5S_0033					BPS13_0027	Bastille_gp027		BigBertha_29		CAM003_gp036			Evoli_gp037				Hakuna_gp045	HoodyT_gp034											Megatron_gp046					Riley_gp029
None	382	6	73.3333						B4_0034	B5S_0034								BigBertha_28																										Riley_gp028
None	383	6	137.5						B4_0035	B5S_0035								BigBertha_27																										Riley_gp027
None	384	6	215.833						B4_0036	B5S_0036								BigBertha_26																										Riley_gp026
None	385	14	85.7143						B4_0037, B4_0046	B5S_0037, B5S_0044								BigBertha_16, BigBertha_25		CAM003_gp020			Evoli_gp021					HoodyT_gp019																Riley_gp014, Riley_gp025
None	386	6	124						B4_0038	B5S_0038								BigBertha_24																										Riley_gp024
None	387	5	46.6						B4_0039									BigBertha_23																										Riley_gp023
None	388	3	46.3333						B4_0040																																			Riley_gp022
None	389	4	65.75						B4_0041	B5S_0039								BigBertha_22
None	390	10	70.5						B4_0042	B5S_0040						Bastille_gp034		BigBertha_20		CAM003_gp028			Evoli_gp029					HoodyT_gp026																Riley_gp018
None	391	6	60						B4_0043	B5S_0041								BigBertha_19																										Riley_gp017
None	392	6	89.1667						B4_0044	B5S_0042								BigBertha_18																										Riley_gp016
None	393	5	103.4						B4_0045	B5S_0043								BigBertha_17																										Riley_gp015
None	394	6	64.6667						B4_0047	B5S_0045								BigBertha_15																										Riley_gp013
None	395	3	90						B4_0048	B5S_0046
None	396	4	121						B4_0049	B5S_0047
None	397	6	56.3333						B4_0050	B5S_0048								BigBertha_14																										Riley_gp012
None	398	6	239.5						B4_0051	B5S_0049								BigBertha_11																										Riley_gp009
None	399	7	145.857						B4_0052	B5S_0051						Bastille_gp044		BigBertha_10																										Riley_gp007
None	400	2	73						B4_0053	B5S_0052
None	401	9	67						B4_0054	B5S_0053						Bastille_gp042		BigBertha_9		CAM003_gp010			Evoli_gp012					HoodyT_gp009																Riley_gp006
None	402	6	60.8333						B4_0055	B5S_0054								BigBertha_8																										Riley_gp005
None	403	6	49						B4_0056									BigBertha_6, BigBertha_7																										Riley_gp004
None	404	6	65.8333						B4_0057	B5S_0055								BigBertha_5																										Riley_gp003
None	405	2	67						B4_0058	B5S_0056
None	406	6	116.333						B4_0059	B5S_0057						Bastille_gp055				CAM003_gp002			Evoli_gp002					HoodyT_gp002
None	407	2	61						B4_0060	B5S_0058
None	408	13	194.154						B4_0061	B5S_0059				BPS10C_069	BPS13_0070	Bastille_gp056		BigBertha_288, BigBertha_1									Hakuna_gp001												Megatron_gp001
None	409	2	55						B4_0062	B5S_0060
None	410	5	65.6						B4_0063	B5S_0061								BigBertha_283																										Riley_gp284
None	411	5	61						B4_0064	B5S_0062																																		Riley_gp287
None	412	9	109						B4_0065	B5S_0063						Bastille_gp060				CAM003_gp075			Evoli_gp079					HoodyT_gp074																Riley_gp283
None	413	9	81.7778						B4_0066	B5S_0065								BigBertha_280		CAM003_gp078			Evoli_gp082					HoodyT_gp077																Riley_gp281
None	414	2	55						B4_0067	B5S_0066
None	415	4	57						B4_0068									BigBertha_279																										Riley_gp280
None	416	6	100.5						B4_0069	B5S_0067										CAM003_gp079			Evoli_gp083					HoodyT_gp078
None	417	3	100.667						B4_0070	B5S_0068
None	418	7	58.1429						B4_0071	B5S_0070						Bastille_gp059		BigBertha_273		CAM003_gp074			Evoli_gp078					HoodyT_gp073
None	419	2	117						B4_0072	B5S_0071
None	420	5	61						B4_0073	B5S_0072								BigBertha_272
None	421	6	70.3333						B4_0074	B5S_0073								BigBertha_271		CAM003_gp085			Evoli_gp089					HoodyT_gp082
None	422	6	42						B4_0075	B5S_0074								BigBertha_270		CAM003_gp083			Evoli_gp087
None	423	6	85						B4_0076	B5S_0075										CAM003_gp076			Evoli_gp080					HoodyT_gp075
None	424	12	93.4167						B4_0077	B5S_0076	BCP78_0038	BCP8-2_061	BCU4_0029				Bcp1_025	BigBertha_277												JBP901_gp032														Riley_gp278
None	425	5	89.4						B4_0078	B5S_0077										CAM003_gp093			Evoli_gp097					HoodyT_gp089
None	426	2	114						B4_0079	B5S_0078
None	427	2	58						B4_0080	B5S_0079
None	428	11	115.182						B4_0081	B5S_0080				BPS10C_088	BPS13_0089			BigBertha_269									Hakuna_gp274												Megatron_gp271					Riley_gp272
None	429	10	86.6						B4_0082	B5S_0081						Bastille_gp069		BigBertha_267		CAM003_gp099			Evoli_gp103					HoodyT_gp092																Riley_gp268
None	430	16	248.188						B4_0083	B5S_0082		BCP8-2_065				Bastille_gp070		BigBertha_266	Bobb_gp028	CAM003_gp100			Evoli_gp104					HoodyT_gp093										Mater230, Mater8		Moonbeam226				Riley_gp267
None	431	5	118						B4_0084	B5S_0083							Bcp1_021													JBP901_gp036
None	432	4	50.75						B4_0085									BigBertha_262
None	433	6	59.5						B4_0086	B5S_0084								BigBertha_260																										Riley_gp262
None	434	5	99.6						B4_0087	B5S_0085																																		Riley_gp261
None	435	6	72						B4_0088	B5S_0086								BigBertha_259																										Riley_gp260
None	436	4	71						B4_0089	B5S_0087																																		Riley_gp259
None	437	15	180.867						B4_0090	B5S_0088		BCP8-2_073, BCP8-2_168, BCP8-2_208		BPS10C_173		Bastille_gp072		BigBertha_165												JBP901_gp042										Moonbeam129
None	438	2	106						B4_0091	B5S_0089
None	439	3	205						B4_0092	B5S_0090
None	440	25	76.36						B4_0093	B5S_0091	BCP78_0047	BCP8-2_074	BCU4_0038	BPS10C_108	BPS13_0112	Bastille_gp076	Bcp1_014	BigBertha_255	Bobb_gp048	CAM003_gp106			Evoli_gp111				Hakuna_gp254	HoodyT_gp098		JBP901_gp043								Mater39	Megatron_gp250	Moonbeam204				Riley_gp256
None	441	6	217.5						B4_0094	B5S_0092								BigBertha_254																										Riley_gp255
None	442	15	53.5333						B4_0095	B5S_0093				BPS10C_119	BPS13_0120	Bastille_gp078		BigBertha_253		CAM003_gp108			Evoli_gp113				Hakuna_gp244	HoodyT_gp100											Megatron_gp240					Riley_gp254
None	443	6	77.3333						B4_0096	B5S_0094								BigBertha_252																										Riley_gp253
None	444	6	140						B4_0097	B5S_0095								BigBertha_251																										Riley_gp252
None	445	4	75						B4_0098	B5S_0096								BigBertha_250
None	446	6	103.333						B4_0099	B5S_0097								BigBertha_249																										Riley_gp251
RNA ligase. This is a family of RNA ligases. The enzyme repairs RNA strand breaks in nicked DNA:RNA and RNA:RNA but not in DNA:DNA duplexes... RNA ligase. This is a family of RNA ligases. The enzyme repairs RNA strand breaks in nicked DNA:RNA and RNA:RNA but not in DNA:DNA duplexes... RNA ligase. This is a family of RNA ligases. The enzyme repairs RNA strand breaks in nicked DNA:RNA and RNA:RNA b…	447	10	309.2						B4_0100	B5S_0098						Bastille_gp082		BigBertha_247		CAM003_gp112			Evoli_gp117					HoodyT_gp103																Riley_gp250
None	448	21	87.3333						B4_0101	B5S_0099	BCP78_0051	BCP8-2_076	BCU4_0042	BPS10C_116	BPS13_0117	Bastille_gp084	Bcp1_012	BigBertha_246		CAM003_gp114			Evoli_gp119				Hakuna_gp247	HoodyT_gp105		JBP901_gp044									Megatron_gp243					Riley_gp249
None	449	3	57						B4_0102	B5S_0100
None	450	6	130.833						B4_0103	B5S_0101								BigBertha_245																										Riley_gp248
None	451	6	125.333						B4_0104	B5S_0102								BigBertha_243																										Riley_gp246
None	452	6	83						B4_0105	B5S_0103								BigBertha_242																										Riley_gp245
None	453	9	69						B4_0106, B4_0111	B5S_0104, B5S_0109								BigBertha_241																										Riley_gp244
None	454	6	62.8333						B4_0107	B5S_0105								BigBertha_240																										Riley_gp243
None	455	6	148.5						B4_0108	B5S_0106								BigBertha_239																										Riley_gp242
None	456	6	111.167						B4_0109	B5S_0107								BigBertha_238																										Riley_gp241
None	457	9	73.3333						B4_0110	B5S_0108	BCP78_0067		BCU4_0057				Bcp1_001	BigBertha_237																										Riley_gp240
None	458	6	88						B4_0112	B5S_0110								BigBertha_236																										Riley_gp239
None	459	12	110.75						B4_0113	B5S_0111						Bastille_gp092		BigBertha_235	Bobb_gp052	CAM003_gp122			Evoli_gp127					HoodyT_gp111																Riley_gp238				SP10_gp036
None	460	10	136.8						B4_0114	B5S_0112						Bastille_gp093		BigBertha_234		CAM003_gp123			Evoli_gp128					HoodyT_gp112																Riley_gp237
None	461	3	73.3333						B4_0115	B5S_0113						Bastille_gp097
None	462	6	73						B4_0116	B5S_0114								BigBertha_233																										Riley_gp236
None	463	2	61						B4_0117
None	464	3	54						B4_0118	B5S_0115
None	465	7	49.7143						B4_0119									BigBertha_231		CAM003_gp090			Evoli_gp094																					Riley_gp234
None	466	2	61						B4_0120	B5S_0116
None	467	8	80.25						B4_0121	B5S_0117								BigBertha_229			CP-51_gp138																	Mater38						Riley_gp232
None	468	6	167.5						B4_0122	B5S_0118								BigBertha_227																										Riley_gp230
None	469	6	60						B4_0123	B5S_0119								BigBertha_226																										Riley_gp229
None	470	4	109.5						B4_0124	B5S_0120								BigBertha_225																										Riley_gp228
None	471	2	65						B4_0125	B5S_0121
None	472	5	75.4						B4_0126	B5S_0122								BigBertha_223																										Riley_gp225
DNA segregation ATPase FtsK/SpoIIIE and related proteins [Cell division and chromosome partitioning]... conjugative coupling factor TraD, SXT/TOL subfamily. Members of this protein family are the putative conjugative coupling factor, TraD (or TraG), rather distantly related to the well-characterized TraD of the F plasmid. Members are associated with conjugative-transposon-like mobile genetic elem…	473	21	755.286						B4_0127	B5S_0123	BCP78_0100	BCP8-2_115	BCU4_0090			Bastille_gp103	Bcp1_210	BigBertha_221	Bobb_gp066	CAM003_gp130			Evoli_gp135					HoodyT_gp119		JBP901_gp077								Mater56		Moonbeam188				Riley_gp224
None	474	21	340.286						B4_0128	B5S_0124	BCP78_0101	BCP8-2_117	BCU4_0091			Bastille_gp105	Bcp1_208	BigBertha_219	Bobb_gp068	CAM003_gp132			Evoli_gp137					HoodyT_gp120		JBP901_gp078								Mater58		Moonbeam186				Riley_gp221
None	475	21	177						B4_0129	B5S_0125	BCP78_0102	BCP8-2_118	BCU4_0092			Bastille_gp106	Bcp1_207	BigBertha_218	Bobb_gp069	CAM003_gp133			Evoli_gp139					HoodyT_gp121		JBP901_gp079								Mater59		Moonbeam185				Riley_gp219
None	476	16	62.5625						B4_0130	B5S_0126	BCP78_0103	BCP8-2_119	BCU4_0093			Bastille_gp107	Bcp1_206	BigBertha_217		CAM003_gp134			Evoli_gp140					HoodyT_gp122		JBP901_gp080														Riley_gp218
None	477	13	53.4615						B4_0131	B5S_0127	BCP78_0104		BCU4_0094			Bastille_gp108	Bcp1_205	BigBertha_216					Evoli_gp141					HoodyT_gp123																Riley_gp217
None	478	20	95.05						B4_0132	B5S_0128	BCP78_0105	BCP8-2_121	BCU4_0095			Bastille_gp109	Bcp1_204	BigBertha_215	Bobb_gp072	CAM003_gp135			Evoli_gp142					HoodyT_gp124		JBP901_gp082								Mater63		Moonbeam181				Riley_gp216
PRTRC system protein D. A novel genetic system characterized by six major proteins, included a ParB homolog and a ThiF homolog, is designated PRTRC, or ParB-Related,ThiF-Related Cassette. It is often found on plasmids. This protein family is designated PRTRC system protein D. The gray zone, between trusted and noise, includes proteins found in the same genomes as other proteins of the PRTRC syste…	479	21	359.429						B4_0133	B5S_0129	BCP78_0106	BCP8-2_122	BCU4_0096			Bastille_gp110	Bcp1_203	BigBertha_214	Bobb_gp073	CAM003_gp136			Evoli_gp143					HoodyT_gp125		JBP901_gp083								Mater64		Moonbeam180				Riley_gp215
None	480	15	140.867						B4_0134	B5S_0130	BCP78_0076	BCP8-2_091	BCU4_0066			Bastille_gp111		BigBertha_213		CAM003_gp137			Evoli_gp144					HoodyT_gp126		JBP901_gp058														Riley_gp214
None	481	21	394.333						B4_0135	B5S_0131	BCP78_0080	BCP8-2_093	BCU4_0070	BPS10C_126	BPS13_0127	Bastille_gp112	Bcp1_227	BigBertha_212		CAM003_gp138			Evoli_gp145				Hakuna_gp238	HoodyT_gp127		JBP901_gp060									Megatron_gp234					Riley_gp213
None	482	12	111.583						B4_0136	B5S_0132						Bastille_gp113		BigBertha_211		CAM003_gp139			Evoli_gp146				Hakuna_gp236	HoodyT_gp128											Megatron_gp232					Riley_gp212
None	483	8	57.125						B4_0137							Bastille_gp114		BigBertha_210		CAM003_gp140			Evoli_gp147																					Riley_gp211
Metallo-beta-lactamase superfamily. Apart from the beta-lactamases a number of other proteins contain this domain. These proteins include thiolesterases, members of the glyoxalase II family, that catalyse the hydrolysis of S-D-lactoyl-glutathione to form glutathione and D-lactic acid and a competence protein that is essential for natural transformation in Neisseria gonorrhoeae and could be a tran…	484	23	247.348						B4_0138	B5S_0133	BCP78_0081	BCP8-2_094	BCU4_0071	BPS10C_130	BPS13_0131	Bastille_gp115	Bcp1_226	BigBertha_209	Bobb_gp096	CAM003_gp141			Evoli_gp148				Hakuna_gp231	HoodyT_gp129		JBP901_gp061									Megatron_gp228					Riley_gp210				SP10_gp217
None	485	6	67.1667						B4_0139	B5S_0134								BigBertha_207																										Riley_gp208
None	486	6	114.5						B4_0140	B5S_0135								BigBertha_205																										Riley_gp206
None	487	21	60.1905						B4_0141	B5S_0136	BCP78_0087	BCP8-2_103	BCU4_0077	BPS10C_134	BPS13_0135	Bastille_gp118	Bcp1_217	BigBertha_204		CAM003_gp145			Evoli_gp153				Hakuna_gp226	HoodyT_gp132		JBP901_gp069									Megatron_gp223					Riley_gp204
None	488	15	61.8667						B4_0142	B5S_0137				BPS10C_135	BPS13_0136	Bastille_gp120		BigBertha_202		CAM003_gp147			Evoli_gp156				Hakuna_gp224	HoodyT_gp134											Megatron_gp221					Riley_gp202
Sigma70, region (SR) 4 refers to the most C-terminal of four conserved domains found in Escherichia coli (Ec) sigma70, the main housekeeping sigma, and related sigma-factors (SFs). A SF is a dissociable subunit of RNA polymerase, it directs bacterial or plastid core RNA polymerase to specific promoter elements located upstream of transcription initiation points. The SR4 of Ec sigma70 and other es…	489	15	296.2						B4_0143	B5S_0138				BPS10C_136	BPS13_0137	Bastille_gp122		BigBertha_201		CAM003_gp149			Evoli_gp157				Hakuna_gp223	HoodyT_gp136											Megatron_gp220					Riley_gp201
None	490	5	169						B4_0144	B5S_0139								BigBertha_200																										Riley_gp200
None	491	5	74.4						B4_0145	B5S_0140								BigBertha_199																										Riley_gp199
None	492	10	250						B4_0146	B5S_0141						Bastille_gp123		BigBertha_198		CAM003_gp150			Evoli_gp158					HoodyT_gp137																Riley_gp198
None	493	11	94.5455						B4_0147, B4_0148	B5S_0142, B5S_0143								BigBertha_196, BigBertha_197																										Riley_gp196, Riley_gp197
None	494	6	102						B4_0149	B5S_0144								BigBertha_195																										Riley_gp195
None	495	6	66.8333						B4_0150	B5S_0145								BigBertha_194																										Riley_gp194
phosphoethanolamine N-methyltransferase... Methyltransferase domain. Members of this family are SAM dependent methyltransferases... Methyltransferase domain. Members of this family are SAM dependent methyltransferases... Methyltransferase domain. This family appears to be a methyltransferase domain... Methyltransferase domain. This family appears to be have methyltransferase activity... phosphoet…	496	12	154.917						B4_0151	B5S_0146	BCP78_0143	BCP8-2_155	BCU4_0133				Bcp1_155	BigBertha_193												JBP901_gp119														Riley_gp193
None	497	6	79.5						B4_0152	B5S_0147								BigBertha_192																										Riley_gp192
None	498	10	71.1						B4_0153	B5S_0148		BCP8-2_157					Bcp1_153	BigBertha_191												JBP901_gp121														Riley_gp191
None	499	8	90.125						B4_0154	B5S_0149		BCP8-2_156				Bastille_gp182				CAM003_gp211			Evoli_gp218					HoodyT_gp194		JBP901_gp120
None	500	6	113.667						B4_0155	B5S_0150								BigBertha_190																										Riley_gp190
None	501	9	89.6667						B4_0156	B5S_0151							Bcp1_166	BigBertha_189												JBP901_gp112														Riley_gp189
None	502	6	82						B4_0157	B5S_0152								BigBertha_188																										Riley_gp188
None	503	10	186						B4_0158	B5S_0153						Bastille_gp127		BigBertha_187		CAM003_gp155			Evoli_gp164					HoodyT_gp141																Riley_gp186
None	504	5	60.2						B4_0159	B5S_0154								BigBertha_186
None	505	2	315						B4_0161	B5S_0156
None	506	26	288						B4_0163	B5S_0158	BCP78_0122	BCP8-2_137	BCU4_0112	BPS10C_149	BPS13_0150	Bastille_gp131	Bcp1_182	BigBertha_183	Bobb_gp098	CAM003_gp159			Evoli_gp169				Hakuna_gp207	HoodyT_gp145		JBP901_gp097								Mater89	Megatron_gp206	Moonbeam155				Riley_gp182
None	507	6	225.667						B4_0165	B5S_0160								BigBertha_181																										Riley_gp180
None	508	6	102.5						B4_0166	B5S_0161								BigBertha_180																										Riley_gp179
None	509	5	49.8						B4_0167	B5S_0162								BigBertha_179																										Riley_gp178
AP2 domain. This 60 amino acid residue domain can bind to DNA and is found in transcription factor proteins... DNA-binding domain in plant proteins such as APETALA2 and EREBPs... DNA-binding domain found in transcription regulators in plants such as APETALA2 and EREBP (ethylene responsive element binding protein). In EREBPs the domain specifically binds to the 11bp GCC box of the ethylene respons…	510	14	250.5						B4_0168	B5S_0163		BCP8-2_140, BCP8-2_143					Bcp1_179	BigBertha_177		CAM003_gp161			Evoli_gp174, Evoli_gp171					HoodyT_gp149										Mater92		Moonbeam153
None	511	10	130.9						B4_0170	B5S_0165						Bastille_gp136		BigBertha_176		CAM003_gp165			Evoli_gp176					HoodyT_gp151																Riley_gp176
None	512	6	113						B4_0172	B5S_0167								BigBertha_173																										Riley_gp173
None	513	10	128.6						B4_0173	B5S_0168						Bastille_gp141		BigBertha_172		CAM003_gp170			Evoli_gp181					HoodyT_gp155																Riley_gp172
ornithine carbamoyltransferase; Provisional... ornithine carbamoyltransferase; Provisional.	514	6	121						B4_0174	B5S_0169								BigBertha_171																										Riley_gp171
None	515	6	107.333						B4_0175	B5S_0170								BigBertha_170																										Riley_gp170
None	516	21	318.857						B4_0177	B5S_0172	BCP78_0150	BCP8-2_164	BCU4_0140			Bastille_gp145	Bcp1_147	BigBertha_168	Bobb_gp111	CAM003_gp173			Evoli_gp185					HoodyT_gp158		JBP901_gp126								Mater108		Moonbeam133				Riley_gp168
hypothetical protein... hypothetical protein... hypothetical protein... hypothetical protein... hypothetical protein... hypothetical protein... hypothetical protein... hypothetical protein.	517	26	158.038						B4_0178	B5S_0173	BCP78_0151	BCP8-2_165	BCU4_0141	BPS10C_171	BPS13_0173	Bastille_gp147	Bcp1_146	BigBertha_167	Bobb_gp112	CAM003_gp175			Evoli_gp187				Hakuna_gp179	HoodyT_gp160		JBP901_gp127								Mater109	Megatron_gp180	Moonbeam132				Riley_gp167
Phage lysis protein, holin. This family constitutes holin proteins from the dsDNA Siphidoviridae group bacteriophages. Most bacteriophages require an endolysin and a holin for host lysis. During late gene expression, holins accumulate and oligomerise in the host cell membrane. They then suddenly trigger to permeablise the membrane, which causes lysis by allowing endolysin to attach the peptidogly…	518	26	99.9615						B4_0179	B5S_0174	BCP78_0152	BCP8-2_166	BCU4_0142	BPS10C_172	BPS13_0174	Bastille_gp148	Bcp1_145	BigBertha_166	Bobb_gp113	CAM003_gp176			Evoli_gp188				Hakuna_gp178	HoodyT_gp161		JBP901_gp128								Mater110	Megatron_gp179	Moonbeam131				Riley_gp166
None	519	6	50						B4_0180	B5S_0175								BigBertha_164																										Riley_gp165
None	520	4	75						B4_0182	B5S_0177																																		Riley_gp163
None	521	47	117.617	676Z_ORF125	A3R_ORF125		A5W_ORF125		B4_0183	B5S_0178	BCP78_0154	BCP8-2_169	BCU4_0144	BPS10C_177	BPS13_0178	Bastille_gp152	Bcp1_142	BigBertha_162	Bobb_gp115	CAM003_gp180			Evoli_gp191	Fi200W_ORF125	G1ORF121	GH15_gp146	Hakuna_gp174	HoodyT_gp165	ISP96	JBP901_gp130	JD007_gp194		K_148			MCE-2014_gp142	MSA6_ORF125	Mater112	Megatron_gp175	Moonbeam128		P108_0047	P4W_ORF125	Riley_gp162	S25-3_gp066	S25-4_gp035	SA5_068
None	522	13	125.231						B4_0185	B5S_0180	BCP78_0157	BCP8-2_171	BCU4_0147				Bcp1_140	BigBertha_159												JBP901_gp132								Mater114						Riley_gp159
None	523	6	57.5						B4_0187	B5S_0182								BigBertha_157																										Riley_gp157
None	524	12	90.9167						B4_0189	B5S_0184		BCP8-2_098				Bastille_gp162		BigBertha_155		CAM003_gp190			Evoli_gp201					HoodyT_gp175																Riley_gp154
None	525	11	66.9091						B4_0190	B5S_0185				BPS10C_190	BPS13_0191			BigBertha_154									Hakuna_gp158												Megatron_gp160					Riley_gp153
None	526	10	55.8						B4_0191	B5S_0186						Bastille_gp163		BigBertha_153		CAM003_gp191			Evoli_gp202					HoodyT_gp176																Riley_gp152
None	527	6	67						B4_0192	B5S_0187								BigBertha_152																										Riley_gp151
None	528	2	76						B4_0193	B5S_0188
None	529	6	100						B4_0194	B5S_0189								BigBertha_151																										Riley_gp150
None	530	6	96						B4_0195	B5S_0190								BigBertha_150																										Riley_gp149
None	531	6	119						B4_0196	B5S_0191								BigBertha_149																										Riley_gp148
None	532	6	82						B4_0197	B5S_0192								BigBertha_148																										Riley_gp147
None	533	6	85						B4_0198	B5S_0193								BigBertha_146																										Riley_gp145
None	534	14	86						B4_0199	B5S_0194				BPS10C_184		Bastille_gp166		BigBertha_145		CAM003_gp194			Evoli_gp205				Hakuna_gp164	HoodyT_gp179											Megatron_gp165					Riley_gp144
Membrane protease subunits, stomatin/prohibitin homologs [Posttranslational modification, protein turnover, chaperones]... SPFH domain / Band 7 family. This family has been called SPFH, Band 7 or PHB domain. Recent phylogenetic analysis has shown this domain to be a slipin or Stomatin-like integral membrane domain conserved from protozoa to mammals... Prohibitin family; SPFH (stomatin, prohibitin…	535	25	265.36	676Z_mbpS	A3R_mbpS		A5W_mbpS		B4_0201	B5S_0196								BigBertha_142						Fi200W_mbpS	G1ORF044	GH15_gp069			ISP287		JD007_gp117		K_069			MCE-2014_gp062	MSA6_mbpS					P108_0186	P4W_mbpS	Riley_gp141	S25-3_gp142	S25-4_gp112	SA5_0199
None	536	5	44						B4_0202									BigBertha_141																										Riley_gp140
None	537	5	129.4						B4_0203	B5S_0197								BigBertha_140																										Riley_gp139
None	538	6	61.6667						B4_0204	B5S_0198								BigBertha_139																										Riley_gp138
None	539	15	79.6667						B4_0205	B5S_0199		BCP8-2_050		BPS10C_209	BPS13_0208		Bcp1_042	BigBertha_138									Hakuna_gp137			JBP901_gp023									Megatron_gp138					Riley_gp137
None	540	9	62.2222						B4_0206	B5S_0200						Bastille_gp183		BigBertha_137		CAM003_gp212			Evoli_gp219					HoodyT_gp195
Domain of unknown function (DUF4177)... Domain of unknown function (DUF4177)... Domain of unknown function (DUF4177).	541	6	98.1667						B4_0207	B5S_0201								BigBertha_136																										Riley_gp136
None	542	10	72.8						B4_0210	B5S_0204						Bastille_gp190		BigBertha_132		CAM003_gp219			Evoli_gp226					HoodyT_gp202																Riley_gp131
None	543	10	157.7						B4_0211	B5S_0205						Bastille_gp191		BigBertha_131		CAM003_gp220			Evoli_gp227					HoodyT_gp203																Riley_gp130
Glutaredoxin-like protein, YruB-family. This glutaredoxin-like protein family contains the conserved CxxC motif and includes the Clostridium pasteurianum protein YruB which has been cloned from a rubredoxin operon. Somewhat related to NrdH, it is unknown whether this protein actually interacts with glutathione/glutathione reducatase, or, like NrdH, some other reductant system... thioredoxin. Seve…	544	18	87.6667						B4_0212	B5S_0206	BCP78_0170		BCU4_0160	BPS10C_207	BPS13_0206	Bastille_gp194		BigBertha_130		CAM003_gp223			Evoli_gp230					HoodyT_gp206										Mater127	Megatron_gp140					Riley_gp129
None	545	6	91.3333						B4_0213	B5S_0207								BigBertha_129																										Riley_gp128
flavodoxin, short chain. Flavodoxins are small redox-active proteins with a flavin mononucleotide (FMN) prosthetic group. They can act in nitrogen fixation by nitrogenase, in sulfite reduction, and light-dependent NADP+ reduction in during photosynthesis, among other roles. This model describes the short chain type. Many of these are involved in sulfite reduction [Energy metabolism, Electron tran…	546	17	150.294						B4_0214	B5S_0208	BCP78_0171		BCU4_0161	BPS10C_211	BPS13_0210	Bastille_gp196		BigBertha_128		CAM003_gp225			Evoli_gp232				Hakuna_gp136	HoodyT_gp208											Megatron_gp137					Riley_gp126
None	547	11	151.546						B4_0216	B5S_0210						Bastille_gp198		BigBertha_126		CAM003_gp227			Evoli_gp234					HoodyT_gp210																Riley_gp124				SP10_gp026
None	548	12	71.75						B4_0217	B5S_0211	BCP78_0074		BCU4_0064			Bastille_gp199		BigBertha_125		CAM003_gp228			Evoli_gp235					HoodyT_gp211																Riley_gp123
None	549	10	82.8						B4_0218	B5S_0212						Bastille_gp200		BigBertha_124		CAM003_gp229			Evoli_gp236					HoodyT_gp212																Riley_gp122
None	550	4	67						B4_0221	B5S_0215								BigBertha_120
None	551	15	142.533						B4_0222	B5S_0216				BPS10C_220	BPS13_0219	Bastille_gp207		BigBertha_119		CAM003_gp236			Evoli_gp243				Hakuna_gp128	HoodyT_gp219											Megatron_gp129					Riley_gp118
None	552	23	102.652						B4_0223	B5S_0217	BCP78_0177	BCP8-2_197	BCU4_0167	BPS10C_221	BPS13_0220	Bastille_gp208	Bcp1_118	BigBertha_118		CAM003_gp237			Evoli_gp244				Hakuna_gp127	HoodyT_gp220		JBP901_gp155								Mater132	Megatron_gp128	Moonbeam101				Riley_gp117
None	553	9	85.7778						B4_0224	B5S_0218						Bastille_gp210		BigBertha_116		CAM003_gp239			Evoli_gp246					HoodyT_gp221																Riley_gp116
None	554	24	196.167						B4_0227	B5S_0221	BCP78_0182	BCP8-2_201	BCU4_0171	BPS10C_225	BPS13_0225	Bastille_gp214	Bcp1_113	BigBertha_112		CAM003_gp243			Evoli_gp250				Hakuna_gp122	HoodyT_gp224		JBP901_gp159								Mater137	Megatron_gp123	Moonbeam97				Riley_gp112
None	555	7	66.1429						B4_0229	B5S_0223				BPS10C_227	BPS13_0227												Hakuna_gp120												Megatron_gp121
Aquifex aeolicus AQ1575 and related proteins, metallophosphatase domain. This family includes bacterial and archeal proteins homologous to AQ1575, an uncharacterized Aquifex aeolicus protein. AQ1575 may play an accessory role in DNA repair, based on the close proximity of its gene to Holliday junction resolvasome genes. The domain present in members of this family belongs to the metallophosphatas…	556	6	187.5						B4_0231	B5S_0225								BigBertha_109																										Riley_gp108
None	557	3	73						B4_0232	B5S_0226
CRISPR/Cas system-associated transcriptional regulator CasRa. CRISPR (Clustered Regularly Interspaced Short Palindromic Repeats) and associated Cas proteins comprise a system for heritable host defense by prokaryotic cells against phage and other foreign DNA; Predicted transcriptional regulator of CRISPR/Cas system... CRISPR locus-related DNA-binding protein. Most but not all examples of this fam…	558	26	574.154						B4_0234	B5S_0229	BCP78_0187	BCP8-2_206	BCU4_0176	BPS10C_233	BPS13_0232	Bastille_gp224	Bcp1_108	BigBertha_106	Bobb_gp161	CAM003_gp253			Evoli_gp260				Hakuna_gp114	HoodyT_gp234		JBP901_gp163								Mater143	Megatron_gp115	Moonbeam91				Riley_gp105
None	559	17	276.471						B4_0235	B5S_0230	BCP78_0211		BCU4_0199	BPS10C_234	BPS13_0233	Bastille_gp225		BigBertha_105		CAM003_gp254			Evoli_gp261				Hakuna_gp113	HoodyT_gp235											Megatron_gp114					Riley_gp104
None	560	16	62.375						B4_0244	B5S_0239	BCP78_0198	BCP8-2_218	BCU4_0187			Bastille_gp234	Bcp1_096	BigBertha_96		CAM003_gp263			Evoli_gp270					HoodyT_gp244		JBP901_gp174														Riley_gp094
None	561	22	177.636						B4_0245	B5S_0240	BCP78_0199	BCP8-2_219	BCU4_0188	BPS10C_243	BPS13_0242	Bastille_gp235	Bcp1_095	BigBertha_95		CAM003_gp264			Evoli_gp271				Hakuna_gp103	HoodyT_gp245		JBP901_gp175									Megatron_gp104					Riley_gp093
Siphovirus protein of unknown function (DUF859). This family consists of several uncharacterized proteins from the Siphoviruses as well as one bacterial sequence. Some of the members of this family are described as putative minor structural proteins... Chaperone of endosialidase. This is the very C-terminal, chaperone, domain of the bacteriophage protein endosialidase. It releases itself, via the…	562	27	851.519						B4_0246	B5S_0241	BCP78_0200	BCP8-2_220	BCU4_0189	BPS10C_245	BPS13_0244	Bastille_gp237	Bcp1_094	BigBertha_94	Bobb_gp174	CAM003_gp266			Evoli_gp273				Hakuna_gp100	HoodyT_gp247		JBP901_gp176								Mater162	Megatron_gp102	Moonbeam76				Riley_gp092
None	563	10	250.3						B4_0252	B5S_0247		BCP8-2_010					Bcp1_084	BigBertha_87												JBP901_gp184														Riley_gp085
Membrane-bound lytic murein transglycosylase [Cell envelope biogenesis, outer membrane]... Uncharacterized protein conserved in bacteria [Function unknown]... 3D domain. This short presumed domain contains three conserved aspartate residues, hence the name 3D. It has been shown to be part of the catalytic double psi beta barrel domain of MltA... Domain A of MltA and related lytic transglycosylase…	564	29	215.655						B4_0253	B5S_0248	BCP78_0212	BCP8-2_011	BCU4_0201	BPS10C_251	BPS13_0250	Bastille_gp243	Bcp1_083	BigBertha_86	Bobb_gp182	CAM003_gp272		CampHawk_66	Evoli_gp279				Hakuna_gp094	HoodyT_gp254		JBP901_gp185								Mater170	Megatron_gp096	Moonbeam67				Riley_gp084				SP10_gp133	SPO1_68
None	565	2	107						B4_0254	B5S_0249
None	566	2	148						B4_0255	B5S_0250
None	567	6	90.6667						B4_0256	B5S_0251								BigBertha_83																										Riley_gp081
Pectate lyase superfamily protein. This family of proteins possesses a beta helical structure like Pectate lyase. This family is most closely related to glycosyl hydrolase family 28... Pectate lyase superfamily protein. This family of proteins possesses a beta helical structure like Pectate lyase. This family is most closely related to glycosyl hydrolase family 28.	568	4	719.5						B4_0257	B5S_0252																												Mater153
None	569	26	307.423						B4_0267	B5S_0262	BCP78_0222	BCP8-2_021	BCU4_0211	BPS10C_264	BPS13_0262	Bastille_gp253	Bcp1_072	BigBertha_73	Bobb_gp195	CAM003_gp282			Evoli_gp289				Hakuna_gp082	HoodyT_gp265		JBP901_gp195								Mater181	Megatron_gp084	Moonbeam55				Riley_gp070
None	570	6	82.3333						B4_0269	B5S_0264						Bastille_gp255				CAM003_gp284			Evoli_gp291					HoodyT_gp267
None	571	6	129.167						B4_0273	B5S_0268								BigBertha_68																										Riley_gp065
None	572	25	76.44						B4_0274	B5S_0269	BCP78_0004	BCP8-2_029	BCU4_0220	BPS10C_269	BPS13_0266	Bastille_gp260	Bcp1_065	BigBertha_67	Bobb_gp242	CAM003_gp070			Evoli_gp072				Hakuna_gp076	HoodyT_gp069		JBP901_gp002								Mater190	Megatron_gp078	Moonbeam46				Riley_gp064
None	573	25	96.96						B4_0277	B5S_0272	BCP78_0007	BCP8-2_032	BCU4_0223	BPS10C_271	BPS13_0268	Bastille_gp263	Bcp1_062	BigBertha_64	Bobb_gp239	CAM003_gp067			Evoli_gp069				Hakuna_gp074	HoodyT_gp066										Mater193	Megatron_gp076	Moonbeam43				Riley_gp061
None	574	4	54.25							B5S_0050																																		Riley_gp008
None	575	2	56							B5S_0064
None	576	2	43.5							B5S_0069
None	577	1	53							B5S_0227
None	578	4	77																																			Mater1, Mater223		Moonbeam236, Moonbeam5
None	579	6	86.1667																Bobb_gp017																			Mater2, Mater224
None	580	4	45																																			Mater225, Mater3		Moonbeam237, Moonbeam6
None	581	2	32																																			Mater226, Mater4
None	582	7	125.429								BCP78_0041		BCU4_0032						Bobb_gp031																			Mater227, Mater5
None	583	2	185																																			Mater228, Mater6
None	584	7	80.8571								BCP78_0040	BCP8-2_066	BCU4_0031				Bcp1_020																					Mater229, Mater7
None	585	2	158																																			Mater231, Mater9
None	586	2	55																																			Mater10, Mater232
None	587	2	94																																			Mater11, Mater233
None	588	2	124																																			Mater12, Mater234
None	589	2	119																																			Mater13, Mater235
None	590	2	130																																			Mater14, Mater236
None	591	2	104																																			Mater15, Mater237
None	592	3	247																																			Mater16, Mater238		Moonbeam230
None	593	2	86																																			Mater17, Mater239
None	594	2	395																																			Mater18, Mater240
None	595	2	60																																			Mater19, Mater241
None	596	1	86																																			Mater20
None	597	1	66																																			Mater21
None	598	1	37																																			Mater22
None	599	1	120																																			Mater23
None	600	1	85																																			Mater24
None	601	1	173																																			Mater25
None	602	1	51																																			Mater26
None	603	1	130																																			Mater27
None	604	1	102																																			Mater28
None	605	1	101																																			Mater29
Helix-turn-helix XRE-family like proteins... Predicted transcriptional regulators [Transcription]... Helix-turn-helix XRE-family like proteins. Prokaryotic DNA binding proteins belonging to the xenobiotic response element family of transcriptional regulators... Helix-turn-helix. This large family of DNA binding helix-turn helix proteins includes Cro and CI. Within the Neisseria gonorrhoeae phage …	606	1	85																																			Mater30
None	607	1	100																																			Mater31
None	608	1	136																																			Mater32
None	609	1	57																																			Mater33
None	610	1	55																																			Mater34
None	611	1	66																																			Mater35
None	612	2	54																Bobb_gp141																			Mater36
None	613	1	88																																			Mater37
None	614	1	118																																			Mater40
None	615	1	60																																			Mater41
None	616	2	85.5																																			Mater42		Moonbeam202
None	617	1	87																																			Mater43
None	618	1	83																																			Mater44
None	619	1	84																																			Mater45
None	620	1	247																																			Mater46
None	621	1	105																																			Mater47
None	622	1	92																																			Mater50
None	623	3	40															BigBertha_30																				Mater51										SP10_gp039
None	624	2	92.5																																			Mater52
Helix-turn-helix XRE-family like proteins... Helix-turn-helix XRE-family like proteins. Prokaryotic DNA binding proteins belonging to the xenobiotic response element family of transcriptional regulators... Helix-turn-helix. This large family of DNA binding helix-turn helix proteins includes Cro and CI. Within the Neisseria gonorrhoeae phage associated protein NGO0477, the full protein fold incorp…	625	5	78.4																Bobb_gp058																			Mater53		Moonbeam190
None	626	5	82.4																Bobb_gp059																			Mater54		Moonbeam189
None	627	1	27																																			Mater55
None	628	14	35.7857													Bastille_gp104	Bcp1_209	BigBertha_220	Bobb_gp067	CAM003_gp131		CampHawk_5, CampHawk_206	Evoli_gp136															Mater57		Moonbeam187				Riley_gp223					SPO1_5
NUMOD4 motif. NUMOD4 is a putative DNA-binding motif found in homing endonucleases and related proteins... HNH endonuclease. This is a zinc-binding loop of Fold group 7 as found in endo-deoxy-ribonucleases and HNH nucleases... HNH nucleases... NUMOD4 motif. NUMOD4 is a putative DNA-binding motif found in homing endonucleases and related proteins... HNH endonuclease. This is a zinc-binding loop of…	629	6	216.833									BCP8-2_116							Bobb_gp074																			Mater60		Moonbeam182				Riley_gp222
None	630	2	64.5																Bobb_gp070																			Mater61
Membrane proteins related to metalloendopeptidases [Cell envelope biogenesis, outer membrane]... Membrane-bound metallopeptidase [Cell division and chromosome partitioning]... lipoprotein NlpD; Provisional... AmiB activator; Provisional... putative peptidase; Provisional... Peptidase family M23. Members of this family are zinc metallopeptidases with a range of specificities. The peptidase family …	631	5	189.4																Bobb_gp071																			Mater62		Moonbeam183
None	632	1	69																																			Mater65
None	633	3	87								BCP78_0028		BCU4_0020																									Mater66
None	634	1	41																																			Mater67
None	635	1	69																																			Mater68
None	636	1	97																																			Mater69
None	637	1	173																																			Mater70
None	638	1	146																																			Mater71
None	639	1	68																																			Mater72
None	640	1	87																																			Mater73
None	641	1	78																																			Mater74
None	642	2	139																																			Mater75		Moonbeam167
None	643	1	121																																			Mater76
None	644	1	51																																			Mater77
None	645	1	110																																			Mater78
None	646	1	97																																			Mater80
Sigma70, region (SR) 4 refers to the most C-terminal of four conserved domains found in Escherichia coli (Ec) sigma70, the main housekeeping sigma, and related sigma-factors (SFs). A SF is a dissociable subunit of RNA polymerase, it directs bacterial or plastid core RNA polymerase to specific promoter elements located upstream of transcription initiation points. The SR4 of Ec sigma70 and other es…	647	6	442.333								BCP78_0108		BCU4_0098																									Mater81		Moonbeam164, Moonbeam165
None	648	1	80																																			Mater82
None	649	2	77																																			Mater83		Moonbeam163
None	650	11	240.364								BCP78_0112	BCP8-2_129	BCU4_0102				Bcp1_192		Bobb_gp094											JBP901_gp090								Mater84		Moonbeam161
None	651	8	106.25								BCP78_0115	BCP8-2_132	BCU4_0105				Bcp1_189													JBP901_gp093								Mater85		Moonbeam159
None	652	1	152																																			Mater86
None	653	2	321																																			Mater87		Moonbeam157
None	654	1	54																																			Mater88
None	655	1	75																																			Mater90
None	656	11	184.546								BCP78_0125	BCP8-2_141	BCU4_0115				Bcp1_180		Bobb_gp100											JBP901_gp100								Mater93		Moonbeam152
None	657	1	58																																			Mater95
None	658	1	66																																			Mater96
None	659	1	139																																			Mater97
None	660	5	65.8																Bobb_gp037																			Mater98		Moonbeam147
None	661	2	107.5																																			Mater99		Moonbeam145
None	662	1	157																																			Mater100
None	663	1	57																																			Mater101
None	664	1	98																																			Mater103
None	665	9	125.556								BCP78_0147	BCP8-2_161	BCU4_0137				Bcp1_150													JBP901_gp124								Mater104		Moonbeam136
None	666	1	101																																			Mater107
None	667	1	61																																			Mater116
None	668	1	77																																			Mater117
None	669	1	70																																			Mater118
NUMOD4 motif. NUMOD4 is a putative DNA-binding motif found in homing endonucleases and related proteins... HNH endonuclease. This is a zinc-binding loop of Fold group 7 as found in endo-deoxy-ribonucleases and HNH nucleases... NUMOD4 motif. NUMOD4 is a putative DNA-binding motif found in homing endonucleases and related proteins... HNH endonuclease. This is a zinc-binding loop of Fold group 7 as …	670	9	185.222									BCP8-2_192				Bastille_gp174				CAM003_gp203		CampHawk_145						HoodyT_gp186										Mater121	Megatron_gp156										SPO1_147
None	671	6	68.5								BCP78_0168		BCU4_0158																									Mater125		Moonbeam109
Metallo-beta-lactamase superfamily. Apart from the beta-lactamases a number of other proteins contain this domain. These proteins include thiolesterases, members of the glyoxalase II family, that catalyse the hydrolysis of S-D-lactoyl-glutathione to form glutathione and D-lactic acid and a competence protein that is essential for natural transformation in Neisseria gonorrhoeae and could be a tran…	672	1	255																																			Mater126
bifunctional gluaredoxin/ribonucleoside-diphosphate reductase subunit beta; Provisional... ribonucleotide-diphosphate reductase subunit beta; Provisional... ribonucleotide-diphosphate reductase subunit beta; Provisional... Ribonucleotide Reductase, R2/beta subunit, ferritin-like diiron-binding domain. Ribonucleotide Reductase, R2/beta subunit (RNRR2) is a member of a broad superfamily of ferritin…	673	6	376									BCP8-2_189					Bcp1_123													JBP901_gp149								Mater128		Moonbeam105
None	674	2	137.5																																			Mater131
None	675	1	88																																			Mater134
None	676	4	85.25									BCP8-2_199																		JBP901_gp157								Mater135		Moonbeam99
None	677	1	103																																			Mater140
None	678	2	80.5																																			Mater142		Moonbeam92
None	679	1	60																																			Mater145
Pectate lyase superfamily protein. This family of proteins possesses a beta helical structure like Pectate lyase. This family is most closely related to glycosyl hydrolase family 28... Pectate lyase superfamily protein. This family of proteins possesses a beta helical structure like Pectate lyase. This family is most closely related to glycosyl hydrolase family 28... Endopygalactorunase [Cell env…	680	5	719.6																			CampHawk_99																Mater149, Mater150		Moonbeam84									SPO1_102
N terminal extension of bacteriophage endosialidase. This domain family is found in bacteria and viruses, and is approximately 70 amino acids in length. This domain is found in the bacteriophage protein endosialidase. The two N-terminal domains (this domain and the beta propeller) assemble in the compact 'cap' whereas the C-terminal domain forms an extended tail-like structure. The very N-termina…	681	3	648																			CampHawk_62																Mater151											SPO1_64
None	682	1	216																																			Mater152
None	683	1	869																																			Mater154
None	684	1	59																																			Mater159
None	685	1	189																																			Mater161
None	686	1	223																																			Mater168
Lysophospholipase L1 and related esterases [Amino acid transport and metabolism]... SGNH_hydrolase, or GDSL_hydrolase, is a diverse family of lipases and esterases. The tertiary fold of the enzyme is substantially different from that of the alpha/beta hydrolase family and unique among all known hydrolases; its active site closely resembles the typical Ser-His-Asp(Glu) triad from other serine hydr…	687	1	475																																			Mater169
None	688	4	343.25																Bobb_gp158, Bobb_gp185																			Mater171		Moonbeam65
NUMOD1 domain. This domain probably represents a DNA-binding helix-turn-helix based on its similarity to other families (Bateman A pers obs)... Intron encoded nuclease repeat motif. Repeat of unknown function, but possibly DNA-binding via helix-turn-helix motif (Ponting, unpublished)... NUMOD4 motif. NUMOD4 is a putative DNA-binding motif found in homing endonucleases and related proteins... HNH …	689	1	162																																			Mater185
None	690	5	62.8									BCP8-2_104					Bcp1_216													JBP901_gp070								Mater187
None	691	1	63																																			Mater188
None	692	2	37																																			Mater189		Moonbeam47
None	693	10	92								BCP78_0008	BCP8-2_033	BCU4_0001				Bcp1_061		Bobb_gp238											JBP901_gp005								Mater194		Moonbeam42
None	694	5	285																Bobb_gp233																			Mater199		Moonbeam33
Peptidoglycan recognition proteins (PGRPs) are pattern recognition receptors that bind, and in certain cases, hydrolyze peptidoglycans (PGNs) of bacterial cell walls. PGRPs have been divided into three classes: short PGRPs (PGRP-S), that are small (20 kDa) extracellular proteins; intermediate PGRPs (PGRP-I) that are 40-45 kDa and are predicted to be transmembrane proteins; and long PGRPs (PGRP-L)…	695	4	326.75																Bobb_gp230																			Mater202
Lysophospholipase L1 and related esterases [Amino acid transport and metabolism]... SGNH_hydrolase, or GDSL_hydrolase, is a diverse family of lipases and esterases. The tertiary fold of the enzyme is substantially different from that of the alpha/beta hydrolase family and unique among all known hydrolases; its active site closely resembles the typical Ser-His-Asp(Glu) triad from other serine hydr…	696	1	427																																			Mater203
None	697	1	59																																			Mater204
Endo-N-acetylmuramidases (muramidases) are lysozymes (also referred to as peptidoglycan hydrolases) that degrade bacterial cell walls by catalyzing the hydrolysis of 1,4-beta-linkages between N-acetylmuramic acid and N-acetyl-D-glucosamine residues. This family of muramidases contains a glycosyl hydrolase family 25 (GH25) catalytic domain and is found in bacteria, fungi, slime molds, round worms,…	698	1	86																																			Mater205
None	699	1	227																																			Mater207
GIY-YIG domain of uncharacterized proteins from bacteria and their eukaryotic homologs. This family includes a group of functionally uncharacterized proteins from bacteria and their eukaryotic homologs which are present only in metazoa. These proteins might have nuclease activities and possibly be engaged in DNA repair or recombination, since they share sequence homology with the catalytic GIY-YI…	700	1	231																																			Mater208
None	701	5	184.8																Bobb_gp225																			Mater209		Moonbeam25
Predicted nucleotidyltransferase. Members of this family of bacterial proteins catalyze the transfer of nucleotide residues from nucleoside diphosphates or triphosphates into dimer or polymer forms.	702	2	244																																			Mater211		Moonbeam21
DL-methionine transporter ATP-binding subunit; Provisional... DL-methionine transporter ATP-binding subunit; Provisional.	703	10	66.5											BPS10C_017	BPS13_0017	Bastille_gp011				CAM003_gp050			Evoli_gp052				Hakuna_gp058	HoodyT_gp049										Mater214	Megatron_gp059
Protein of unknown function (DUF3603). This protein is found in bacteria and eukaryotes. Proteins in this family are about 250 amino acids in length... Protein of unknown function (DUF3603). This protein is found in bacteria and eukaryotes. Proteins in this family are about 250 amino acids in length.	704	2	265																																			Mater216		Moonbeam16
None	705	2	97.5																																			Mater217		Moonbeam15
None	706	1	48																																			Mater218
None	707	1	72																																			Mater219
Protein of unknown function (DUF1653). This is a family of hypothetical bacterial proteins of unknown function... Protein of unknown function (DUF1653). This is a family of hypothetical bacterial proteins of unknown function.	708	2	107																																			Mater220		Moonbeam11
None	709	3	57														Bcp1_053																					Mater221
None	710	1	124																																			Mater222
None	711	2	51																																					Moonbeam1, Moonbeam232
HNH nucleases... Restriction endonuclease [Defense mechanisms]... HNH nucleases; HNH endonuclease signature which is found in viral, prokaryotic, and eukaryotic proteins. The alignment includes members of the large group of homing endonucleases, yeast intron 1 protein, MutS, as well as bacterial colicins, pyocins, and anaredoxins... HNH endonuclease... HNH nucleases... Restriction endonuclease [D…	712	2	145																																					Moonbeam2, Moonbeam233
None	713	4	65														Bcp1_193																							Moonbeam234, Moonbeam3
None	714	2	77																																					Moonbeam235, Moonbeam4
None	715	1	27																																					Moonbeam7
None	716	1	36																																					Moonbeam8
type I secretion membrane fusion protein, HlyD family. Type I secretion is an ABC transport process that exports proteins, without cleavage of any signal sequence, from the cytosol to extracellular medium across both inner and outer membranes. The secretion signal is found in the C-terminus of the transported protein. This model represents the adaptor protein between the ATP-binding cassette (ABC…	717	1	286																																					Moonbeam9
None	718	1	88																																					Moonbeam10
None	719	1	56																																					Moonbeam12
None	720	1	72																																					Moonbeam13
None	721	1	71																																					Moonbeam14
None	722	1	51																																					Moonbeam18
None	723	4	65.25																		CP-51_gp210											JL_59								Moonbeam22
None	724	1	113																																					Moonbeam24
TnsA endonuclease N terminal. The Tn7 transposase is composed of proteins TnsA and TnsB. DNA breakage at the 5' end of the transposon is carried out by TnsA, and breakage and joining at the 3' end is carried out by TnsB. The N terminal domain of TnsA is catalytic.	725	1	253																																					Moonbeam26
None	726	1	181																																					Moonbeam27
hypothetical protein; Provisional... Phosphate starvation-inducible protein PhoH, predicted ATPase [Signal transduction mechanisms]... NYN ribonuclease and ATPase of PhoH family domains [General function prediction only]... PhoH-like protein. PhoH is a cytoplasmic protein and predicted ATPase that is induced by phosphate starvation.	727	1	245																																					Moonbeam28
None	728	1	573																																					Moonbeam29
spore cortex-lytic enzyme. Members of this protein family are the spore cortex-lytic enzyme SleB from Bacillus subtilis and other Gram-positive, endospore-forming bacterial species. This protein is stored in an inactive form in the spore and activated during germination [Cellular processes, Sporulation and germination]... Putative peptidoglycan-binding domain-containing protein [Cell envelope bio…	729	1	394																																					Moonbeam30
None	730	2	311.5																																					Moonbeam35
None	731	4	240																																	MCE-2014_gp076				Moonbeam37
None	732	1	105																																					Moonbeam48
None	733	1	54																																					Moonbeam49
Pectate lyase superfamily protein. This family of proteins possesses a beta helical structure like Pectate lyase. This family is most closely related to glycosyl hydrolase family 28.	734	1	447																																					Moonbeam51
None	735	1	79																																					Moonbeam66
None	736	1	441																																					Moonbeam68
None	737	1	711																																					Moonbeam69
None	738	1	191																																					Moonbeam70
None	739	1	217																																					Moonbeam77
hypothetical protein; Provisional... Orthopoxvirus protein of unknown function (DUF830). This family consists of several Orthopoxvirus proteins of unknown function... hypothetical protein; Provisional... Orthopoxvirus protein of unknown function (DUF830). This family consists of several Orthopoxvirus proteins of unknown function... hypothetical protein; Provisional... hypothetical protein; Provis…	740	10	160.2								BCP78_0197	BCP8-2_217	BCU4_0186				Bcp1_097													JBP901_gp173										Moonbeam78				Riley_gp095
Peptidase M14-like domain; uncharacterized subfamily. A functionally uncharacterized subgroup of the M14 family of metallocarboxypeptidases (MCPs). The M14 family are zinc-binding carboxypeptidases (CPs) which hydrolyze single, C-terminal amino acids from polypeptide chains, and have a recognition site for the free C-terminal carboxyl group, which is a key determinant of specificity. Two major su…	741	1	521																																					Moonbeam85
None	742	1	745																																					Moonbeam89
None	743	1	112																																					Moonbeam94
None	744	1	120																																					Moonbeam102
None	745	3	79																Bobb_gp128																					Moonbeam106
None	746	1	63																																					Moonbeam107
None	747	1	85																																					Moonbeam108
None	748	1	65																																					Moonbeam110
None	749	1	107																																					Moonbeam111
None	750	5	185.8									BCP8-2_176							Bobb_gp120											JBP901_gp137										Moonbeam115
None	751	1	300																																					Moonbeam117
None	752	1	58																																					Moonbeam119
None	753	1	66																																					Moonbeam121
None	754	1	60																																					Moonbeam122
None	755	1	69																																					Moonbeam123
None	756	1	54																																					Moonbeam124
HNH endonuclease. This is a zinc-binding loop of Fold group 7 as found in endo-deoxy-ribonucleases and HNH nucleases... Helix-turn-helix domain of Hin and related proteins. This domain model summarizes a family of DNA-binding domains unique to bacteria and represented by the Hin protein of Salmonella. The basic HTH domain is a simple fold comprised of three core helices that form a right-handed h…	757	1	223																																					Moonbeam125
None	758	3	92																Bobb_gp110																					Moonbeam134
None	759	1	52																																					Moonbeam137
None	760	1	110																																					Moonbeam138
None	761	1	95																																					Moonbeam139
None	762	10	95.4											BPS10C_213	BPS13_0212	Bastille_gp201				CAM003_gp230			Evoli_gp237				Hakuna_gp134	HoodyT_gp213											Megatron_gp135	Moonbeam140
None	763	1	53																																					Moonbeam142
None	764	1	144																																					Moonbeam143
None	765	1	80																																					Moonbeam146
None	766	1	59																																					Moonbeam148
None	767	1	64																																					Moonbeam149
None	768	1	59																																					Moonbeam150
None	769	1	138																																					Moonbeam156
None	770	1	168																																					Moonbeam158
None	771	1	47																																					Moonbeam160
None	772	1	41																																					Moonbeam162
None	773	1	57																																					Moonbeam166
None	774	1	51																																					Moonbeam168
None	775	1	155																																					Moonbeam169
None	776	1	175																																					Moonbeam170
None	777	1	68																																					Moonbeam171
None	778	1	128																																					Moonbeam172
None	779	1	55																																					Moonbeam173
None	780	1	38																																					Moonbeam174
None	781	1	77																																					Moonbeam175
Helix-turn-helix XRE-family like proteins... Helix-turn-helix XRE-family like proteins. Prokaryotic DNA binding proteins belonging to the xenobiotic response element family of transcriptional regulators... Helix-turn-helix. This large family of DNA binding helix-turn helix proteins includes Cro and CI. Within the Neisseria gonorrhoeae phage associated protein NGO0477, the full protein fold incorp…	782	1	92																																					Moonbeam176
None	783	1	51																																					Moonbeam177
None	784	1	95																																					Moonbeam178
None	785	1	201																																					Moonbeam179
None	786	1	73																																					Moonbeam184
None	787	1	168																																					Moonbeam191
None	788	1	94																																					Moonbeam192
None	789	2	433.5														Bcp1_185																							Moonbeam194
None	790	1	155																																					Moonbeam196
None	791	1	76																																					Moonbeam197
None	792	1	109																																					Moonbeam198
None	793	1	115																																					Moonbeam199
None	794	1	83																																					Moonbeam200
None	795	3	192.667																Bobb_gp129																					Moonbeam201
None	796	1	96																																					Moonbeam203
None	797	1	182																																					Moonbeam205
None	798	1	101																																					Moonbeam206
None	799	1	83																																					Moonbeam207
None	800	2	68																																					Moonbeam208
None	801	1	78																																					Moonbeam209
None	802	1	63																																					Moonbeam210
None	803	1	192																																					Moonbeam211
None	804	1	100																																					Moonbeam212
None	805	1	65																																					Moonbeam213
None	806	1	73																																					Moonbeam214
None	807	1	96																																					Moonbeam215
None	808	1	59																																					Moonbeam216
None	809	1	70																																					Moonbeam217
None	810	1	28																																					Moonbeam218
None	811	1	55																																					Moonbeam219
None	812	1	61																																					Moonbeam220
None	813	1	250																																					Moonbeam221
None	814	1	244																																					Moonbeam222
None	815	1	144																																					Moonbeam223
None	816	1	67																																					Moonbeam224
None	817	1	170																																					Moonbeam225
None	818	1	47																																					Moonbeam227
None	819	1	143																																					Moonbeam228
None	820	1	93																																					Moonbeam229
None	821	1	76																																					Moonbeam231
None	822	9	72.1111											BPS10C_005	BPS13_0005	Bastille_gp266				CAM003_gp062			Evoli_gp064				Hakuna_gp070	HoodyT_gp061											Megatron_gp071
None	823	9	160.667											BPS10C_002	BPS13_0002	Bastille_gp3				CAM003_gp065			Evoli_gp067				Hakuna_gp072	HoodyT_gp064											Megatron_gp074
None	824	2	147										BCU4_0217			Bastille_gp259
None	825	12	281.417									BCP8-2_025		BPS10C_268	BPS13_0265	Bastille_gp258	Bcp1_068			CAM003_gp287			Evoli_gp294				Hakuna_gp077	HoodyT_gp270		JBP901_gp199									Megatron_gp079
None	826	4	139													Bastille_gp236				CAM003_gp265			Evoli_gp272					HoodyT_gp246
None	827	4	95.5													Bastille_gp222				CAM003_gp251			Evoli_gp258					HoodyT_gp232
None	828	4	74.25													Bastille_gp221				CAM003_gp250			Evoli_gp257					HoodyT_gp231
None	829	4	70													Bastille_gp220				CAM003_gp249			Evoli_gp256					HoodyT_gp230
None	830	4	75													Bastille_gp219				CAM003_gp248			Evoli_gp255					HoodyT_gp229
None	831	4	71													Bastille_gp217				CAM003_gp246			Evoli_gp253					HoodyT_gp227
exonuclease; Provisional... exonuclease; Provisional... exonuclease; Provisional... exonuclease; Provisional.	832	4	194													Bastille_gp216				CAM003_gp245			Evoli_gp252					HoodyT_gp226
None	833	3	41													Bastille_gp212				CAM003_gp241			Evoli_gp248
None	834	4	84.5													Bastille_gp209		BigBertha_117		CAM003_gp238			Evoli_gp245
None	835	3	63													Bastille_gp206				CAM003_gp235			Evoli_gp242
None	836	10	78.9											BPS10C_151	BPS13_0152	Bastille_gp203						CampHawk_160	Evoli_gp239				Hakuna_gp205	HoodyT_gp215											Megatron_gp204										SPO1_161
None	837	8	89.5													Bastille_gp202			Bobb_gp126, Bobb_gp127	CAM003_gp231			Evoli_gp238					HoodyT_gp214
None	838	4	154													Bastille_gp195				CAM003_gp224			Evoli_gp231					HoodyT_gp207
None	839	7	64.1429									BCP8-2_190				Bastille_gp193				CAM003_gp222			Evoli_gp229					HoodyT_gp205		JBP901_gp150
None	840	4	137													Bastille_gp192				CAM003_gp221			Evoli_gp228					HoodyT_gp204
None	841	8	53.75											BPS10C_202		Bastille_gp189				CAM003_gp218			Evoli_gp225				Hakuna_gp144	HoodyT_gp201											Megatron_gp145
None	842	9	76.6667											BPS10C_199	BPS13_0200	Bastille_gp186				CAM003_gp215			Evoli_gp222				Hakuna_gp147	HoodyT_gp198											Megatron_gp148
None	843	4	66													Bastille_gp185				CAM003_gp214			Evoli_gp221					HoodyT_gp197
Domain of unknown function (DUF4177)... Domain of unknown function (DUF4177)... Domain of unknown function (DUF4177)... Domain of unknown function (DUF4177).	844	4	68													Bastille_gp184				CAM003_gp213			Evoli_gp220					HoodyT_gp196
None	845	4	65													Bastille_gp181				CAM003_gp210			Evoli_gp217					HoodyT_gp193
None	846	4	147													Bastille_gp180				CAM003_gp209			Evoli_gp216					HoodyT_gp192
None	847	4	118													Bastille_gp179				CAM003_gp208			Evoli_gp215					HoodyT_gp191
None	848	9	62.8889											BPS10C_024	BPS13_0024	Bastille_gp178				CAM003_gp207			Evoli_gp214				Hakuna_gp050	HoodyT_gp190											Megatron_gp051
None	849	4	158													Bastille_gp177				CAM003_gp206			Evoli_gp213					HoodyT_gp189
None	850	4	156													Bastille_gp176				CAM003_gp205			Evoli_gp212					HoodyT_gp188
None	851	4	65													Bastille_gp172				CAM003_gp201			Evoli_gp210					HoodyT_gp184
None	852	4	87													Bastille_gp171				CAM003_gp200			Evoli_gp209					HoodyT_gp183
None	853	4	89													Bastille_gp170				CAM003_gp199			Evoli_gp208					HoodyT_gp182
None	854	4	92													Bastille_gp169				CAM003_gp198			Evoli_gp207					HoodyT_gp181
None	855	2	96													Bastille_gp168				CAM003_gp197
None	856	4	98.5													Bastille_gp167				CAM003_gp195			Evoli_gp206					HoodyT_gp180
None	857	4	90													Bastille_gp165				CAM003_gp193			Evoli_gp204					HoodyT_gp178
None	858	4	103													Bastille_gp164				CAM003_gp192			Evoli_gp203					HoodyT_gp177
None	859	4	73													Bastille_gp161				CAM003_gp189			Evoli_gp200					HoodyT_gp174
None	860	4	72													Bastille_gp160				CAM003_gp188			Evoli_gp199					HoodyT_gp173
None	861	6	69.3333													Bastille_gp158				CAM003_gp186			Evoli_gp197					HoodyT_gp171																Riley_gp156
None	862	4	58													Bastille_gp157				CAM003_gp185			Evoli_gp196					HoodyT_gp170
None	863	9	91.2222								BCP78_0159		BCU4_0149			Bastille_gp156				CAM003_gp184		CampHawk_190	Evoli_gp195					HoodyT_gp169																				SP10_gp234	SPO1_196
None	864	4	62													Bastille_gp155				CAM003_gp183			Evoli_gp194					HoodyT_gp168
None	865	3	56													Bastille_gp150				CAM003_gp178								HoodyT_gp163
None	866	4	48													Bastille_gp149				CAM003_gp177			Evoli_gp189					HoodyT_gp162
None	867	9	158.222											BPS10C_169	BPS13_0171	Bastille_gp146				CAM003_gp174			Evoli_gp186				Hakuna_gp181	HoodyT_gp159											Megatron_gp182
None	868	2	108													Bastille_gp144							Evoli_gp184
None	869	4	134.75													Bastille_gp142				CAM003_gp171			Evoli_gp182					HoodyT_gp156
Nucleoside Triphosphate Pyrophosphohydrolase (EC 3.6.1.8) MazG-like domain found in uncharacterized protein from Archaeoglobus fulgidus (Af0060) and its bacterial homologs. This family includes an uncharacterized protein from Archaeoglobus fulgidus (Af0060) and its homologs from bacteria. Although its biological role remains unclear, Af0060 shows high sequence similarity to the dimeric 2-deoxyuri…	870	11	102.546											BPS10C_156	BPS13_0157	Bastille_gp140		BigBertha_174		CAM003_gp169			Evoli_gp180				Hakuna_gp200	HoodyT_gp154											Megatron_gp199					Riley_gp174
None	871	4	79													Bastille_gp139				CAM003_gp168			Evoli_gp179					HoodyT_gp153
None	872	3	55													Bastille_gp137				CAM003_gp166			Evoli_gp177
None	873	9	177.111											BPS10C_154	BPS13_0154	Bastille_gp134				CAM003_gp163			Evoli_gp173				Hakuna_gp202	HoodyT_gp148											Megatron_gp201
None	874	4	73.5													Bastille_gp133				CAM003_gp162			Evoli_gp172					HoodyT_gp147
None	875	4	76.25													Bastille_gp128				CAM003_gp156			Evoli_gp165					HoodyT_gp142
None	876	3	60													Bastille_gp126				CAM003_gp153			Evoli_gp162
None	877	4	89.25													Bastille_gp125				CAM003_gp152			Evoli_gp161					HoodyT_gp139
None	878	4	98.75													Bastille_gp124				CAM003_gp151			Evoli_gp160					HoodyT_gp138
None	879	5	84.8								BCP78_0096		BCU4_0086			Bastille_gp121				CAM003_gp148								HoodyT_gp135
None	880	4	129													Bastille_gp119				CAM003_gp146			Evoli_gp155					HoodyT_gp133
None	881	4	119													Bastille_gp117				CAM003_gp144			Evoli_gp152					HoodyT_gp131
None	882	4	106													Bastille_gp116				CAM003_gp142			Evoli_gp150					HoodyT_gp130
chromosome segregation protein; Provisional... hypothetical protein; Validated... endonuclease subunit; Provisional... Chromosome segregation ATPases [Cell division and chromosome partitioning]... Uncharacterized protein conserved in bacteria with the myosin-like domain [Function unknown]... chromosome segregation protein SMC, common bacterial type. SMC (structural maintenance of chromosomes) pro…	883	14	219.786								BCP78_0098	BCP8-2_114	BCU4_0088			Bastille_gp102	Bcp1_211	BigBertha_224		CAM003_gp129			Evoli_gp134					HoodyT_gp118		JBP901_gp076														Riley_gp227
None	884	4	94													Bastille_gp101				CAM003_gp128			Evoli_gp133					HoodyT_gp117
None	885	4	147													Bastille_gp100				CAM003_gp127			Evoli_gp132					HoodyT_gp116
None	886	1	104													Bastille_gp4
None	887	1	77													Bastille_gp099
None	888	7	133.714									BCP8-2_151				Bastille_gp098				CAM003_gp126			Evoli_gp131					HoodyT_gp115		JBP901_gp108
None	889	4	144													Bastille_gp096				CAM003_gp125			Evoli_gp130					HoodyT_gp114
None	890	5	235.4													Bastille_gp095, Bastille_gp094				CAM003_gp124			Evoli_gp129					HoodyT_gp113
None	891	4	53													Bastille_gp091				CAM003_gp121			Evoli_gp126					HoodyT_gp110
None	892	3	59													Bastille_gp090				CAM003_gp120			Evoli_gp125
None	893	4	65													Bastille_gp089				CAM003_gp119			Evoli_gp124					HoodyT_gp109
None	894	3	45													Bastille_gp088				CAM003_gp118			Evoli_gp123
None	895	4	70													Bastille_gp087				CAM003_gp117			Evoli_gp122					HoodyT_gp108
None	896	4	74													Bastille_gp086				CAM003_gp116			Evoli_gp121					HoodyT_gp107
None	897	4	112.5													Bastille_gp085				CAM003_gp115			Evoli_gp120					HoodyT_gp106
None	898	4	116													Bastille_gp083				CAM003_gp113			Evoli_gp118					HoodyT_gp104
None	899	9	84.1111													Bastille_gp081	Bcp1_212	BigBertha_248		CAM003_gp111			Evoli_gp116					HoodyT_gp102		JBP901_gp074
None	900	3	64													Bastille_gp080				CAM003_gp110			Evoli_gp115
None	901	4	59													Bastille_gp079				CAM003_gp109			Evoli_gp114					HoodyT_gp101
None	902	4	102.5													Bastille_gp077				CAM003_gp107			Evoli_gp112					HoodyT_gp099
None	903	4	96													Bastille_gp075				CAM003_gp105			Evoli_gp110					HoodyT_gp097
None	904	3	77.6667													Bastille_gp074				CAM003_gp104			Evoli_gp109
None	905	4	137													Bastille_gp073				CAM003_gp103			Evoli_gp107					HoodyT_gp096
None	906	3	71.6667													Bastille_gp071
None	907	6	75.6667													Bastille_gp068		BigBertha_287		CAM003_gp098			Evoli_gp102					HoodyT_gp091
None	908	3	66													Bastille_gp067				CAM003_gp097			Evoli_gp101
None	909	7	69.7143											BPS10C_106		Bastille_gp066				CAM003_gp096			Evoli_gp100				Hakuna_gp256												Megatron_gp252
None	910	3	54													Bastille_gp065				CAM003_gp095			Evoli_gp099
None	911	8	34									BCP8-2_063				Bastille_gp5	Bcp1_023										Hakuna_gp270			JBP901_gp033									Megatron_gp267
Predicted transcriptional regulators [Transcription]... Predicted transcriptional regulators [Transcription]... Predicted transcriptional regulators [Transcription]... Predicted transcriptional regulators [Transcription].	912	4	123													Bastille_gp064				CAM003_gp094			Evoli_gp098					HoodyT_gp090
None	913	8	50.25												BPS13_0106	Bastille_gp063				CAM003_gp092			Evoli_gp096				Hakuna_gp258	HoodyT_gp088											Megatron_gp254
The glycosyltransferase WecG/TagA superfamily contains Escherichia coli WecG, Bacillus subtilis TagA and related proteins. E. coli WecG is believed to be a UDP-N-acetyl-D-mannosaminuronic acid transferase, and is involved in enterobacterial common antigen (eca) synthesis. B. subtilis TagA plays a key role in the Wall Teichoic Acid (WTA) biosynthetic pathway, catalyzing the transfer of N-acetylman…	914	4	71													Bastille_gp062				CAM003_gp091			Evoli_gp095					HoodyT_gp087
None	915	4	78.75													Bastille_gp061				CAM003_gp081			Evoli_gp085					HoodyT_gp080
None	916	7	69.4286													Bastille_gp058		BigBertha_286		CAM003_gp073			Evoli_gp077					HoodyT_gp072																Riley_gp289
None	917	1	35													Bastille_gp6
None	918	1	36													Bastille_gp057
None	919	1	107													Bastille_gp054
None	920	2	67													Bastille_gp053							Evoli_gp003
None	921	2	62													Bastille_gp052							Evoli_gp004
None	922	4	53.75													Bastille_gp7				CAM003_gp003			Evoli_gp005					HoodyT_gp003
None	923	1	54													Bastille_gp050
None	924	4	50.5													Bastille_gp049				CAM003_gp004			Evoli_gp006					HoodyT_gp004
None	925	4	238.75													Bastille_gp048				CAM003_gp005			Evoli_gp007					HoodyT_gp005
None	926	5	59									BCP8-2_191				Bastille_gp047				CAM003_gp007			Evoli_gp009					HoodyT_gp006
None	927	5	166.6													Bastille_gp046, Bastille_gp045				CAM003_gp008			Evoli_gp010					HoodyT_gp007
None	928	4	78.5													Bastille_gp043				CAM003_gp009			Evoli_gp011					HoodyT_gp008
None	929	3	81													Bastille_gp041				CAM003_gp011			Evoli_gp013
None	930	4	59													Bastille_gp040				CAM003_gp012			Evoli_gp014					HoodyT_gp010
None	931	4	73													Bastille_gp039				CAM003_gp013			Evoli_gp015					HoodyT_gp011
None	932	2	51													Bastille_gp038												HoodyT_gp012
None	933	1	59													Bastille_gp037
None	934	5	82.8													Bastille_gp036				CAM003_gp015			Evoli_gp017					HoodyT_gp013, HoodyT_gp014
None	935	4	143.75													Bastille_gp035				CAM003_gp027			Evoli_gp028					HoodyT_gp025
None	936	4	131													Bastille_gp033				CAM003_gp029			Evoli_gp030					HoodyT_gp027
None	937	4	129													Bastille_gp032				CAM003_gp030			Evoli_gp031					HoodyT_gp028
None	938	4	128													Bastille_gp031				CAM003_gp031			Evoli_gp032					HoodyT_gp029
None	939	4	67													Bastille_gp030				CAM003_gp032			Evoli_gp033					HoodyT_gp030
None	940	4	253													Bastille_gp029				CAM003_gp033			Evoli_gp034					HoodyT_gp031
None	941	4	66													Bastille_gp028				CAM003_gp034			Evoli_gp035					HoodyT_gp032
None	942	4	63.75													Bastille_gp8				CAM003_gp035			Evoli_gp036					HoodyT_gp033
None	943	2	64													Bastille_gp026												HoodyT_gp035
None	944	2	42.5													Bastille_gp024							Evoli_gp039
None	945	4	261.75													Bastille_gp008				CAM003_gp053			Evoli_gp055					HoodyT_gp052
None	946	4	70													Bastille_gp005				CAM003_gp056			Evoli_gp058					HoodyT_gp055
None	947	4	92													Bastille_gp003				CAM003_gp058			Evoli_gp060					HoodyT_gp057
Endo-N-acetylmuramidases (muramidases) are lysozymes (also referred to as peptidoglycan hydrolases) that degrade bacterial cell walls by catalyzing the hydrolysis of 1,4-beta-linkages between N-acetylmuramic acid and N-acetyl-D-glucosamine residues. This family of muramidases contains a glycosyl hydrolase family 25 (GH25) catalytic domain and is found in bacteria, fungi, slime molds, round worms,…	948	7	329.857									BCP8-2_038	BCU4_0006			Bastille_gp002	Bcp1_056			CAM003_gp059			Evoli_gp061					HoodyT_gp058
N-acetylmuramoyl-L-alanine amidase or MurNAc-LAA (also known as peptidoglycan aminohydrolase, NAMLA amidase, NAMLAA, Amidase 3, and peptidoglycan amidase; EC 3.5.1.28) is an autolysin that hydrolyzes the amide bond between N-acetylmuramoyl and L-amino acids in certain cell wall glycopeptides. These proteins are Zn-dependent peptidases with highly conserved residues involved in cation co-ordinatio…	949	3	272								BCP78_0014																			JBP901_gp011
None	950	4	58									BCP8-2_040					Bcp1_054													JBP901_gp013
hypothetical protein; Provisional... Phosphate starvation-inducible protein PhoH, predicted ATPase [Signal transduction mechanisms]... NYN ribonuclease and ATPase of PhoH family domains [General function prediction only]... PhoH-like protein. PhoH is a cytoplasmic protein and predicted ATPase that is induced by phosphate starvation... hypothetical protein; Provisional... Phosphate starvation-indu…	951	4	239									BCP8-2_043					Bcp1_050													JBP901_gp016
None	952	4	261									BCP8-2_044					Bcp1_049													JBP901_gp017
None	953	6	88.1667								BCP78_0024	BCP8-2_048	BCU4_0016				Bcp1_044													JBP901_gp021
None	954	4	67									BCP8-2_051					Bcp1_041													JBP901_gp024
None	955	2	82														Bcp1_039
Protein of unknown function (DUF2829). This is a uncharacterized family of proteins found in bacteria and bacteriphages... Protein of unknown function (DUF2829). This is a uncharacterized family of proteins found in bacteria and bacteriphages... Protein of unknown function (DUF2829). This is a uncharacterized family of proteins found in bacteria and bacteriphages.	956	4	87.5														Bcp1_038																															SP10_gp044	SPO1_193
None	957	2	65.5									BCP8-2_054
None	958	2	86														Bcp1_036
None	959	2	100														Bcp1_035
None	960	4	68									BCP8-2_056					Bcp1_033													JBP901_gp027
None	961	2	52.5														Bcp1_032
None	962	2	55.5																																													SP10_gp035
None	963	2	71.5														Bcp1_029
None	964	1	66
Uncharacterized conserved protein [Function unknown]... sporulation protein YhbH. This protein family, typified by YhbH in Bacillus subtilis, is found in nearly every endospore-forming bacterium and in no other genome (but note that the trusted cutoff score is set high to exclude a single high-scoring sequence from Nitrosococcus oceani ATCC 19707, which is classified in the Gammaproteobacteria). …	965	4	319								BCP78_0034		BCU4_0026				Bcp1_027
None	966	4	74.25									BCP8-2_060					Bcp1_026
None	967	2	60														Bcp1_024
None	968	4	75									BCP8-2_064					Bcp1_022													JBP901_gp034
None	969	3	62.3333									BCP8-2_067					Bcp1_019
None	970	4	221.25									BCP8-2_068					Bcp1_018													JBP901_gp037
None	971	3	149.667									BCP8-2_069																		JBP901_gp038
None	972	3	132									BCP8-2_070																		JBP901_gp039
None	973	1	182
None	974	1	39
None	975	2	47.5														Bcp1_015
None	976	2	225.5														Bcp1_013
None	977	4	66								BCP78_0052		BCU4_0043				Bcp1_011
None	978	4	121.75									BCP8-2_077					Bcp1_010													JBP901_gp045
None	979	4	107.5									BCP8-2_078					Bcp1_009													JBP901_gp046
None	980	2	71														Bcp1_006
None	981	4	58									BCP8-2_079					Bcp1_005													JBP901_gp047
None	982	1	55
None	983	4	49.75									BCP8-2_080					Bcp1_004													JBP901_gp048
None	984	6	139.667								BCP78_0061	BCP8-2_081	BCU4_0051				Bcp1_003													JBP901_gp049
None	985	4	168									BCP8-2_082					Bcp1_002													JBP901_gp050
None	986	1	57
None	987	3	100									BCP8-2_083																		JBP901_gp051
None	988	3	204.333									BCP8-2_084																		JBP901_gp052
None	989	7	94.5714									BCP8-2_085														GH15_gp208				JBP901_gp053			K_208															SP10_gp042
None	990	3	63									BCP8-2_086																		JBP901_gp054
None	991	5	127.6								BCP78_0070	BCP8-2_089	BCU4_0060																	JBP901_gp057
None	992	3	58.6667								BCP78_0073		BCU4_0063
None	993	1	132
Protein of unknown function (DUF1523)... Protein of unknown function (DUF1523)... Protein of unknown function (DUF1523)... Protein of unknown function (DUF1523).	994	4	115.25								BCP78_0079		BCU4_0069																	JBP901_gp059
None	995	1	45
None	996	6	108									BCP8-2_095					Bcp1_225		Bobb_gp130, Bobb_gp131											JBP901_gp062
None	997	9	32															BigBertha_21			CP-51_gp057						Hakuna_gp049					JL_130							Megatron_gp050					Riley_gp019
None	998	4	361.25									BCP8-2_096					Bcp1_224													JBP901_gp063
None	999	4	57									BCP8-2_097					Bcp1_223													JBP901_gp064
None	1000	4	69									BCP8-2_099					Bcp1_222													JBP901_gp065
None	1001	4	130								BCP78_0084		BCU4_0074				Bcp1_220
Uncharacterized protein conserved in bacteria [Function unknown]... Uncharacterized protein conserved in bacteria [Function unknown]... Uncharacterized protein conserved in bacteria [Function unknown]... Uncharacterized protein conserved in bacteria [Function unknown].	1002	5	677.6								BCP78_0085		BCU4_0075				Bcp1_219													JBP901_gp067
None	1003	4	129.75									BCP8-2_102					Bcp1_218													JBP901_gp068
None	1004	4	57.25									BCP8-2_105					Bcp1_214													JBP901_gp071
None	1005	4	39.25									BCP8-2_108					Bcp1_213													JBP901_gp072
None	1006	3	125									BCP8-2_109																		JBP901_gp073
None	1007	1	61
None	1008	6	82.5								BCP78_0107	BCP8-2_123	BCU4_0097				Bcp1_202													JBP901_gp084
None	1009	4	163.75									BCP8-2_124					Bcp1_201													JBP901_gp085
RNA polymerase sigma factor RpoS. A sigma factor is a DNA-binding protein protein that binds to the DNA-directed RNA polymerase core to produce the holoenzyme capable of initiating transcription at specific sites. Different sigma factors act in vegetative growth, heat shock, extracytoplasmic functions (ECF), etc. This model represents the clade of sigma factors called RpoS (also called sigma-38, …	1010	4	250									BCP8-2_125					Bcp1_200													JBP901_gp086
Sigma70, region (SR) 4 refers to the most C-terminal of four conserved domains found in Escherichia coli (Ec) sigma70, the main housekeeping sigma, and related sigma-factors (SFs). A SF is a dissociable subunit of RNA polymerase, it directs bacterial or plastid core RNA polymerase to specific promoter elements located upstream of transcription initiation points. The SR4 of Ec sigma70 and other es…	1011	4	256									BCP8-2_126					Bcp1_199													JBP901_gp087
None	1012	4	159.75									BCP8-2_127					Bcp1_198													JBP901_gp088
None	1013	4	194.75									BCP8-2_128					Bcp1_196													JBP901_gp089
None	1014	2	82														Bcp1_194
None	1015	4	70									BCP8-2_130					Bcp1_191													JBP901_gp091
None	1016	4	79									BCP8-2_131					Bcp1_190													JBP901_gp092
None	1017	2	208.5														Bcp1_188
None	1018	4	199.5									BCP8-2_134					Bcp1_187													JBP901_gp094
None	1019	3	63.3333									BCP8-2_138																		JBP901_gp098
None	1020	3	240.667									BCP8-2_145					Bcp1_177
None	1021	2	70														Bcp1_176
None	1022	3	117														Bcp1_174													JBP901_gp103
None	1023	4	150.75									BCP8-2_148					Bcp1_173													JBP901_gp104
None	1024	3	54									BCP8-2_150																		JBP901_gp106
None	1025	3	96.6667														Bcp1_171													JBP901_gp107
None	1026	15	132.533								BCP78_0078	BCP8-2_152	BCU4_0068	BPS10C_180	BPS13_0182		Bcp1_170		Bobb_gp183			CampHawk_45					Hakuna_gp170			JBP901_gp109									Megatron_gp171										SPO1_45
Helix-turn-helix domain. Members of this family contains a DNA-binding helix-turn-helix domain... Helix-turn-helix domain. Members of this family contains a DNA-binding helix-turn-helix domain.	1027	3	69.3333														Bcp1_169													JBP901_gp110
None	1028	2	72																																									Riley_gp235
None	1029	5	112.2								BCP78_0137		BCU4_0127				Bcp1_168													JBP901_gp111
None	1030	3	128														Bcp1_165													JBP901_gp113
Uncharacterized conserved protein [Function unknown]... tRNAHis guanylyltransferase. The Thg1 protein from Saccharomyces cerevisiae is responsible for adding a GMP residue to the 5' end of tRNA His. The catalytic domain Thg1 contains a RRM (ferredoxin) fold palm domain, just like the viral RNA-dependent RNA polymerases, reverse transcriptases, family A and B DNA polymerases, adenylyl cyclases, di…	1031	4	244								BCP78_0146		BCU4_0136				Bcp1_164
None	1032	3	96.6667														Bcp1_162													JBP901_gp114
None	1033	3	116														Bcp1_161													JBP901_gp115
None	1034	3	159.333														Bcp1_159													JBP901_gp116
None	1035	2	50														Bcp1_158
None	1036	1	94
None	1037	3	67.6667														Bcp1_157													JBP901_gp117
None	1038	1	141
None	1039	3	89														Bcp1_156													JBP901_gp118
None	1040	1	63
None	1041	3	60.6667									BCP8-2_158																		JBP901_gp122
None	1042	3	84									BCP8-2_163					Bcp1_148
None	1043	1	57
None	1044	6	106.833								BCP78_0160	BCP8-2_173	BCU4_0150				Bcp1_138													JBP901_gp134
None	1045	3	52.3333									BCP8-2_178					Bcp1_135
Site-specific DNA methylase [DNA replication, recombination, and repair]... DNA-methyltransferase (dcm). All proteins in this family for which functions are known are DNA-cytosine methyltransferases. This family is based on the phylogenomic analysis of JA Eisen (1999, Ph.D. Thesis, Stanford University) [DNA metabolism, DNA replication, recombination, and repair]... Cytosine-C5 specific DNA methyl…	1046	4	221.75									BCP8-2_179					Bcp1_133													JBP901_gp140
Site-specific DNA methylase [DNA replication, recombination, and repair]... DNA-methyltransferase (dcm). All proteins in this family for which functions are known are DNA-cytosine methyltransferases. This family is based on the phylogenomic analysis of JA Eisen (1999, Ph.D. Thesis, Stanford University) [DNA metabolism, DNA replication, recombination, and repair]... DNA cytosine methylase; Provisi…	1047	6	336.5									BCP8-2_181					Bcp1_132, Bcp1_134													JBP901_gp139, JBP901_gp141
None	1048	4	78.5									BCP8-2_184					Bcp1_128													JBP901_gp144
hypothetical protein; Provisional... Predicted nucleotidyltransferase [General function prediction only]... Predicted nucleotidyltransferase. Members of this family of bacterial proteins catalyze the transfer of nucleotide residues from nucleoside diphosphates or triphosphates into dimer or polymer forms... hypothetical protein; Provisional... Predicted nucleotidyltransferase [General function pr…	1049	6	253.833								BCP78_0167	BCP8-2_185	BCU4_0157				Bcp1_127													JBP901_gp145
None	1050	3	40									BCP8-2_186																		JBP901_gp146
None	1051	4	108.25									BCP8-2_187					Bcp1_125													JBP901_gp147
None	1052	1	92
None	1053	3	214.333								BCP78_0169		BCU4_0159
None	1054	7	90.2857																Bobb_gp156			CampHawk_196													Lb338-1_76														SPO1_202
None	1055	6	126.333								BCP78_0176	BCP8-2_196	BCU4_0166				Bcp1_119													JBP901_gp154
None	1056	5	92.2								BCP78_0179		BCU4_0169				Bcp1_116																															SP10_gp214
None	1057	2	49								BCP78_0180
None	1058	2	117									BCP8-2_204
None	1059	6	91.3333								BCP78_0189	BCP8-2_209	BCU4_0178				Bcp1_106													JBP901_gp165
Right handed beta helix region. This region contains a parallel beta helix region that shares some similarity with Pectate lyases.	1060	4	792.75															BigBertha_85																										Riley_gp083
None	1061	5	208.8								BCP78_0227	BCP8-2_026					Bcp1_067													JBP901_gp200
None	1062	1	109														Bcp1_007
None	1063	5	100.2														Bcp1_016	BigBertha_257																										Riley_gp257
None	1064	1	73														Bcp1_017
None	1065	1	62														Bcp1_031
None	1066	1	170														Bcp1_034
None	1067	1	104														Bcp1_228
None	1068	1	20														Bcp1_073
None	1069	1	86														Bcp1_093
None	1070	1	42														Bcp1_110
None	1071	1	64														Bcp1_114
UDPGlcNAc pyrophosphorylase catalayzes the synthesis of UDPGlcNAc. UDP-N-acetylglucosamine (UDPGlcNAc) pyrophosphorylase (UAP) (also named GlcNAc1P uridyltransferase), catalyzes the reversible conversion of UTP and GlcNAc1 to PPi and UDPGlcNAc. UDP-N-acetylglucosamine (UDPGlcNAc), the activated form of GlcNAc, is a key precursor of N- and O-linked glycosylations. It is essential for the synthesis…	1072	5	67.6								BCP78_0175	BCP8-2_195	BCU4_0165				Bcp1_120													JBP901_gp153
None	1073	3	80									BCP8-2_188					Bcp1_124													JBP901_gp148
None	1074	1	49														Bcp1_126
None	1075	1	15														Bcp1_129
None	1076	1	29														Bcp1_144
None	1077	1	66														Bcp1_151
None	1078	3	97.3333									BCP8-2_159					Bcp1_152													JBP901_gp123
None	1079	1	62														Bcp1_154
None	1080	2	63.5														Bcp1_229
None	1081	1	70														Bcp1_160
None	1082	1	150														Bcp1_163
None	1083	1	187														Bcp1_167
None	1084	5	94.2								BCP78_0130	BCP8-2_146	BCU4_0120				Bcp1_175													JBP901_gp102
None	1085	1	82														Bcp1_183
None	1086	1	103														Bcp1_195
None	1087	1	136														Bcp1_197
None	1088	1	43														Bcp1_230
None	1089	28	43.6429	676Z_ORF059A	A3R_ORF59A		A5W_ORF59A										Bcp1_215	BigBertha_203					Evoli_gp154	Fi200W_ORF059A	G1ORF235	GH15_gp084	Hakuna_gp104, Hakuna_gp225		ISP3		JD007_gp129	JL_67	K_085			MCE-2014_gp079	MSA6_ORF059A		Megatron_gp105, Megatron_gp222			P108_0202	P4W_ORF059A	Riley_gp203			SA5_03
None	1090	1	60									BCP8-2_001
None	1091	2	318.5									BCP8-2_006
HNH endonuclease. This is a zinc-binding loop of Fold group 7 as found in endo-deoxy-ribonucleases and HNH nucleases... HNH endonuclease. This is a zinc-binding loop of Fold group 7 as found in endo-deoxy-ribonucleases and HNH nucleases... Helix-turn-helix domain of Hin and related proteins. This domain model summarizes a family of DNA-binding domains unique to bacteria and represented by the Hin…	1092	4	157									BCP8-2_027																				JL_60												Riley_gp258
None	1093	2	340									BCP8-2_036																							Lb338-1_92
intercellular adhesin biosynthesis polysaccharide N-deacetylase. A common motif in bacterial biosynthesis of polysaccharide for export is modification that follows polymerization. This model describes a subfamily of polysaccharide N-deacetylases that acts on poly-beta-1,6-N-acetyl-D-glyscosamine as produced by Staphylococcus epidermidis and S. aureus. The end product in these species is designate…	1094	1	590									BCP8-2_039
None	1095	1	73									BCP8-2_055
None	1096	4	86								BCP78_0035	BCP8-2_059	BCU4_0027																	JBP901_gp030
None	1097	1	45									BCP8-2_062
None	1098	2	197									BCP8-2_071																		JBP901_gp040
None	1099	2	62									BCP8-2_072																		JBP901_gp041
None	1100	1	107									BCP8-2_075
None	1101	2	47									BCP8-2_087																		JBP901_gp055
None	1102	2	102									BCP8-2_088																		JBP901_gp056
None	1103	1	75									BCP8-2_090
None	1104	1	259									BCP8-2_092
None	1105	1	71									BCP8-2_101
None	1106	1	123									BCP8-2_106
None	1107	1	174									BCP8-2_107
None	1108	1	38									BCP8-2_110
None	1109	1	86									BCP8-2_111
None	1110	1	147									BCP8-2_112
None	1111	1	52									BCP8-2_113
NUMOD4 motif. NUMOD4 is a putative DNA-binding motif found in homing endonucleases and related proteins... HNH endonuclease. This is a zinc-binding loop of Fold group 7 as found in endo-deoxy-ribonucleases and HNH nucleases... NUMOD4 motif. NUMOD4 is a putative DNA-binding motif found in homing endonucleases and related proteins... HNH endonuclease. This is a zinc-binding loop of Fold group 7 as …	1112	2	291									BCP8-2_120																		JBP901_gp081
None	1113	1	65									BCP8-2_133
None	1114	1	34									BCP8-2_142
None	1115	1	112									BCP8-2_147
None	1116	1	39									BCP8-2_153
None	1117	1	58									BCP8-2_154
None	1118	1	62									BCP8-2_160
HNH nucleases; HNH endonuclease signature which is found in viral, prokaryotic, and eukaryotic proteins. The alignment includes members of the large group of homing endonucleases, yeast intron 1 protein, MutS, as well as bacterial colicins, pyocins, and anaredoxins... HNH endonuclease.	1119	1	203									BCP8-2_180
PD-(D/E)XK endonuclease. This family of endonucleases includes a group I intron-encoded endonuclease. This family belongs to the PD-(D/E)XK superfamily.	1120	1	131								BCP78_0001
None	1121	2	64								BCP78_0003		BCU4_0219
S-layer homology domain... Protein of unknown function (DUF4127). This family of uncharacterized bacterial proteins are about 500 amino acids in length... S-layer homology domain... Protein of unknown function (DUF4127). This family of uncharacterized bacterial proteins are about 500 amino acids in length.	1122	2	698								BCP78_0013																			JBP901_gp010
None	1123	2	318								BCP78_0019		BCU4_0011
Protein of unknown function (DUF3603). This protein is found in bacteria and eukaryotes. Proteins in this family are about 250 amino acids in length... Protein of unknown function (DUF3603). This protein is found in bacteria and eukaryotes. Proteins in this family are about 250 amino acids in length.	1124	2	260								BCP78_0026		BCU4_0018
None	1125	2	62								BCP78_0027		BCU4_0019
None	1126	2	75								BCP78_0029		BCU4_0021
None	1127	2	123								BCP78_0030		BCU4_0022
Domain of unknown function (DUF4177)... Domain of unknown function (DUF4177).	1128	2	151								BCP78_0031		BCU4_0023
None	1129	2	72								BCP78_0032		BCU4_0024
None	1130	2	79								BCP78_0033		BCU4_0025
Phosphoadenosine phosphosulfate reductase family. This domain is found in phosphoadenosine phosphosulfate (PAPS) reductase enzymes or PAPS sulfotransferase. PAPS reductase is part of the adenine nucleotide alpha hydrolases superfamily also including N type ATP PPases and ATP sulphurylases. The enzyme uses thioredoxin as an electron donor for the reduction of PAPS to phospho-adenosine-phosphate (P…	1131	1	110								BCP78_0036
phosophoadenylyl-sulfate reductase (thioredoxin). This enzyme, involved in the assimilation of inorganic sulfate, is designated cysH in Bacteria and MET16 in Saccharomyces cerevisiae. Synonyms include phosphoadenosine phosphosulfate reductase, PAPS reductase, and PAPS reductase, thioredoxin-dependent. In a reaction requiring reduced thioredoxin and NADPH, it converts 3(prime)-phosphoadenylylsulfa…	1132	2	282.5								BCP78_0037		BCU4_0028
None	1133	2	84								BCP78_0039		BCU4_0030
None	1134	2	71								BCP78_0042		BCU4_0033
None	1135	2	126								BCP78_0043		BCU4_0034
None	1136	9	105.556								BCP78_0044		BCU4_0035					BigBertha_265		CAM003_gp101			Evoli_gp105					HoodyT_gp094																Riley_gp266
None	1137	2	143								BCP78_0045		BCU4_0036
None	1138	2	74								BCP78_0046		BCU4_0037
None	1139	2	104								BCP78_0048		BCU4_0039
None	1140	2	72								BCP78_0049		BCU4_0040
None	1141	2	54								BCP78_0050		BCU4_0041
None	1142	2	93								BCP78_0053		BCU4_0044
None	1143	2	86								BCP78_0054		BCU4_0045
None	1144	2	80								BCP78_0055		BCU4_0046
None	1145	1	43								BCP78_0056
None	1146	2	181								BCP78_0057		BCU4_0047
None	1147	2	72								BCP78_0058		BCU4_0048
None	1148	2	146								BCP78_0059		BCU4_0049
None	1149	2	61								BCP78_0060		BCU4_0050
None	1150	2	112								BCP78_0062		BCU4_0052
None	1151	2	82								BCP78_0063		BCU4_0053
None	1152	2	71								BCP78_0064		BCU4_0054
None	1153	2	132								BCP78_0065		BCU4_0055
None	1154	2	90								BCP78_0066		BCU4_0056
None	1155	2	191								BCP78_0068		BCU4_0058
None	1156	2	114								BCP78_0069		BCU4_0059
None	1157	2	112								BCP78_0071		BCU4_0061
None	1158	2	60								BCP78_0072		BCU4_0062
None	1159	2	140								BCP78_0075		BCU4_0065
None	1160	2	110								BCP78_0077		BCU4_0067
None	1161	2	64								BCP78_0082		BCU4_0072
None	1162	2	72								BCP78_0086		BCU4_0076
None	1163	2	60								BCP78_0088		BCU4_0078
None	1164	2	128								BCP78_0089		BCU4_0079
None	1165	2	81								BCP78_0090		BCU4_0080
None	1166	2	169								BCP78_0091		BCU4_0081
None	1167	2	122								BCP78_0092		BCU4_0082
None	1168	2	64								BCP78_0093		BCU4_0083
None	1169	2	79								BCP78_0094		BCU4_0084
None	1170	2	138								BCP78_0095		BCU4_0085
None	1171	3	68								BCP78_0097		BCU4_0087																	JBP901_gp075
HNH nucleases; HNH endonuclease signature which is found in viral, prokaryotic, and eukaryotic proteins. The alignment includes members of the large group of homing endonucleases, yeast intron 1 protein, MutS, as well as bacterial colicins, pyocins, and anaredoxins... HNH nucleases; HNH endonuclease signature which is found in viral, prokaryotic, and eukaryotic proteins. The alignment includes me…	1172	2	250								BCP78_0099		BCU4_0089
Sigma70, region (SR) 4 refers to the most C-terminal of four conserved domains found in Escherichia coli (Ec) sigma70, the main housekeeping sigma, and related sigma-factors (SFs). A SF is a dissociable subunit of RNA polymerase, it directs bacterial or plastid core RNA polymerase to specific promoter elements located upstream of transcription initiation points. The SR4 of Ec sigma70 and other es…	1173	2	246								BCP78_0109		BCU4_0099
None	1174	2	88								BCP78_0110		BCU4_0100
None	1175	2	68								BCP78_0111		BCU4_0101
None	1176	2	77								BCP78_0113		BCU4_0103
None	1177	2	77.5								BCP78_0114		BCU4_0104
None	1178	2	60								BCP78_0116		BCU4_0106
None	1179	2	209								BCP78_0117		BCU4_0107
None	1180	2	185								BCP78_0118		BCU4_0108
None	1181	2	88								BCP78_0119		BCU4_0109
None	1182	2	78								BCP78_0123		BCU4_0113
None	1183	2	65								BCP78_0128		BCU4_0118
None	1184	2	144								BCP78_0129		BCU4_0119
None	1185	2	157								BCP78_0131		BCU4_0121
None	1186	2	123								BCP78_0132		BCU4_0122
None	1187	2	130								BCP78_0133		BCU4_0123
None	1188	2	57								BCP78_0135		BCU4_0125
None	1189	2	81								BCP78_0136		BCU4_0126
None	1190	2	58								BCP78_0138		BCU4_0128
None	1191	2	170								BCP78_0139		BCU4_0129
None	1192	2	92								BCP78_0140		BCU4_0130
None	1193	2	78								BCP78_0141		BCU4_0131
None	1194	2	107								BCP78_0142		BCU4_0132
None	1195	2	65								BCP78_0144		BCU4_0134
None	1196	2	74								BCP78_0145		BCU4_0135
None	1197	2	96								BCP78_0149		BCU4_0139
None	1198	2	123								BCP78_0156		BCU4_0146
None	1199	2	58								BCP78_0163		BCU4_0153
None	1200	2	69								BCP78_0166		BCU4_0156
None	1201	2	56								BCP78_0186		BCU4_0175
N-terminal catalytic domain of GIY-YIG intron endonuclease I-TevI, I-BmoI, I-BanI, I-BthII and similar proteins. I-TevI is a site-specific GIY-YIG homing endonuclease encoded within the group I intron of the thymidylate synthase gene (td) from Escherichia coli phage T4. It functions as an endonuclease that catalyzes the first step in intron homing by generating a double-strand break in the intron…	1202	2	225								BCP78_0202		BCU4_0191
None	1203	2	208.5								BCP78_0209		BCU4_0198
None	1204	1	80								BCP78_0210
None	1205	3	55.3333								BCP78_0224		BCU4_0213
HNH endonuclease. This is a zinc-binding loop of Fold group 7 as found in endo-deoxy-ribonucleases and HNH nucleases.	1206	1	181										BCU4_0200
DNA-binding domain found in transcription regulators in plants such as APETALA2 and EREBP (ethylene responsive element binding protein). In EREBPs the domain specifically binds to the 11bp GCC box of the ethylene response element (ERE), a promotor element essential for ethylene responsiveness. EREBPs and the C-repeat binding factor CBF1, which is involved in stress response, contain a single copy…	1207	2	170.5										BCU4_0216																	JBP901_gp201
None	1208	3	52															BigBertha_2, BigBertha_289
None	1209	4	99															BigBertha_3, BigBertha_290																										Riley_gp001
None	1210	6	55															BigBertha_4, BigBertha_291																										Riley_gp002
None	1211	6	84.6667															BigBertha_12		CAM003_gp014			Evoli_gp016																					Riley_gp010
None	1212	3	56															BigBertha_13																										Riley_gp011
None	1213	2	53															BigBertha_34
None	1214	4	68.25															BigBertha_35																										Riley_gp033
None	1215	3	49															BigBertha_44																										Riley_gp041
None	1216	4	174															BigBertha_84																										Riley_gp082
None	1217	5	32.2															BigBertha_91					Evoli_gp166																					Riley_gp089
None	1218	1	122															BigBertha_108
None	1219	3	50															BigBertha_114																										Riley_gp114
None	1220	3	81															BigBertha_121																										Riley_gp119
None	1221	3	36															BigBertha_133																										Riley_gp132
None	1222	3	42															BigBertha_144																										Riley_gp143
None	1223	3	56															BigBertha_147																										Riley_gp146
None	1224	3	91.6667															BigBertha_160																										Riley_gp160
None	1225	8	38.5															BigBertha_206		CAM003_gp143			Evoli_gp151				Hakuna_gp228												Megatron_gp225					Riley_gp207
None	1226	9	84.8889											BPS10C_132	BPS13_0133			BigBertha_208					Evoli_gp149				Hakuna_gp229												Megatron_gp226					Riley_gp209
None	1227	1	164															BigBertha_222
None	1228	3	31.6667															BigBertha_228																										Riley_gp231
None	1229	3	46															BigBertha_230																										Riley_gp233
None	1230	2	42.5															BigBertha_232
None	1231	3	68															BigBertha_244																										Riley_gp247
None	1232	1	106															BigBertha_256
None	1233	4	117.25															BigBertha_258		CAM003_gp102			Evoli_gp106					HoodyT_gp095
None	1234	1	114															BigBertha_261
None	1235	3	63															BigBertha_263																										Riley_gp264
None	1236	3	70															BigBertha_264																										Riley_gp265
None	1237	3	56															BigBertha_268
None	1238	2	55															BigBertha_274																										Riley_gp273
None	1239	2	108															BigBertha_275																										Riley_gp274
None	1240	3	176.333															BigBertha_276																										Riley_gp276
None	1241	6	111															BigBertha_278		CAM003_gp080			Evoli_gp084					HoodyT_gp079																Riley_gp279
None	1242	3	56															BigBertha_281																										Riley_gp282
None	1243	2	83.5															BigBertha_282
None	1244	8	49.875											BPS10C_070	BPS13_0071			BigBertha_284									Hakuna_gp292												Megatron_gp288					Riley_gp286
None	1245	3	104															BigBertha_285																										Riley_gp288
None	1246	2	83.5																Bobb_gp206, Bobb_gp001
None	1247	4	117.25																Bobb_gp002, Bobb_gp205
None	1248	2	64																Bobb_gp003, Bobb_gp204
None	1249	4	79																Bobb_gp004, Bobb_gp203
None	1250	2	90																Bobb_gp005, Bobb_gp202
None	1251	4	124																Bobb_gp006, Bobb_gp201
None	1252	1	69																Bobb_gp007
None	1253	1	61																Bobb_gp008
None	1254	2	132.5																Bobb_gp009
None	1255	2	145.5																Bobb_gp010
None	1256	1	153																Bobb_gp011
None	1257	2	101.5																Bobb_gp012
None	1258	1	67																Bobb_gp013
None	1259	1	106																Bobb_gp014
None	1260	3	84.3333																Bobb_gp015
None	1261	4	131.25																Bobb_gp016
None	1262	2	71.5																Bobb_gp018
None	1263	1	66																Bobb_gp019
None	1264	2	100																Bobb_gp020
None	1265	2	183																Bobb_gp021
None	1266	1	99																Bobb_gp022
None	1267	2	41																Bobb_gp023
None	1268	2	189																Bobb_gp024
None	1269	2	82																Bobb_gp025
None	1270	2	50																Bobb_gp026
None	1271	1	83																Bobb_gp027
None	1272	3	140.667																Bobb_gp029
None	1273	2	60																Bobb_gp030
None	1274	2	125																Bobb_gp032
None	1275	1	138																Bobb_gp033
None	1276	1	80																Bobb_gp034
None	1277	1	101																Bobb_gp035
None	1278	1	161																Bobb_gp036
Nucleoside-diphosphate-sugar pyrophosphorylase involved in lipopolysaccharide biosynthesis/translation initiation factor 2B, gamma/epsilon subunits (eIF-2Bgamma/eIF-2Bepsilon) [Cell envelope biogenesis, outer membrane / Translation, ribosomal structure and biogenesis]... UDP-3-O-[3-hydroxymyristoyl].	1279	2	328.5																Bobb_gp038
None	1280	1	76																Bobb_gp039
None	1281	1	158																Bobb_gp040
None	1282	1	129																Bobb_gp041
Uncharacterized protein conserved in bacteria [Function unknown]... conserved hypothetical protein, ribA/ribD-fused. This model describes a sequence region that occurs in at least three different polypeptide contexts. It is found fused to GTP cyclohydrolase II, the RibA of riboflavin biosynthesis (TIGR00505), as in Vibrio vulnificus. It is found fused to riboflavin biosynthesis protein RibD (TIGR…	1283	1	130																Bobb_gp042
None	1284	1	161																Bobb_gp043
None	1285	1	88																Bobb_gp044
None	1286	2	74																Bobb_gp045
None	1287	2	280																Bobb_gp046
None	1288	1	26																Bobb_gp047
None	1289	1	45																Bobb_gp049
None	1290	1	275																Bobb_gp050
None	1291	2	157																Bobb_gp051
None	1292	1	175																Bobb_gp053
None	1293	1	41																Bobb_gp054
None	1294	1	57																Bobb_gp057
None	1295	2	289																Bobb_gp060
None	1296	2	88.5																Bobb_gp061
None	1297	1	53																Bobb_gp062
None	1298	1	57																Bobb_gp063
None	1299	2	68																Bobb_gp064
None	1300	2	82																Bobb_gp065
None	1301	2	138																Bobb_gp075
None	1302	2	141																Bobb_gp076
None	1303	1	77																Bobb_gp077
None	1304	2	81.5																Bobb_gp078, Bobb_gp079
None	1305	2	83.5																Bobb_gp080
None	1306	2	61																Bobb_gp081
None	1307	1	85																Bobb_gp082
None	1308	1	126																Bobb_gp083
None	1309	1	132																Bobb_gp084
None	1310	2	93																Bobb_gp085
None	1311	1	111																Bobb_gp086
None	1312	1	212																Bobb_gp087
RNA polymerase sigma factor RpoS. A sigma factor is a DNA-binding protein protein that binds to the DNA-directed RNA polymerase core to produce the holoenzyme capable of initiating transcription at specific sites. Different sigma factors act in vegetative growth, heat shock, extracytoplasmic functions (ECF), etc. This model represents the clade of sigma factors called RpoS (also called sigma-38, …	1313	2	226																Bobb_gp088
Sigma70, region (SR) 4 refers to the most C-terminal of four conserved domains found in Escherichia coli (Ec) sigma70, the main housekeeping sigma, and related sigma-factors (SFs). A SF is a dissociable subunit of RNA polymerase, it directs bacterial or plastid core RNA polymerase to specific promoter elements located upstream of transcription initiation points. The SR4 of Ec sigma70 and other es…	1314	2	244																Bobb_gp089
None	1315	2	143																Bobb_gp091
None	1316	1	55																Bobb_gp092
None	1317	1	54																Bobb_gp093
None	1318	2	231.5																Bobb_gp095
None	1319	2	222																Bobb_gp097
None	1320	1	136																Bobb_gp102
None	1321	1	148																Bobb_gp103
None	1322	2	103.5																Bobb_gp104
None	1323	2	53																Bobb_gp105
None	1324	2	42																Bobb_gp107
None	1325	3	135																Bobb_gp108
None	1326	2	128.5																Bobb_gp124
Aquifex aeolicus AQ1575 and related proteins, metallophosphatase domain. This family includes bacterial and archeal proteins homologous to AQ1575, an uncharacterized Aquifex aeolicus protein. AQ1575 may play an accessory role in DNA repair, based on the close proximity of its gene to Holliday junction resolvasome genes. The domain present in members of this family belongs to the metallophosphatas…	1327	9	180.333																Bobb_gp125							GH15_gp189					JD007_gp028		K_190									P108_0091			S25-3_gp027
None	1328	2	146.5																Bobb_gp132
None	1329	2	55.5																Bobb_gp134
None	1330	1	47																Bobb_gp135
None	1331	1	28																Bobb_gp137
flavoprotein NrdI; Provisional... ribonucleotide reductase stimulatory protein; Reviewed... ribonucleoside-diphosphate reductase 2, operon protein nrdI. Ribonucleotide reductases (RNRs) are enzymes that provide the precursors of DNA synthesis. The three characterized classes of RNRs differ by their metal cofactor and their stable organic radical. The exact function of nrdI within the ribonucleoti…	1332	4	123.25																Bobb_gp139																													SP10_gp175
None	1333	2	182																Bobb_gp140
None	1334	2	82																Bobb_gp142
None	1335	1	70																Bobb_gp143
None	1336	1	84																Bobb_gp144
None	1337	1	82																Bobb_gp145
None	1338	2	89																Bobb_gp146
None	1339	2	60.5																Bobb_gp147
GIY-YIG domain of uncharacterized hypothetical protein found in phycodnavirus PBCV-1 DNA virus, T. thermophila Tlr element eoncoding protein Tlr8p, and similar proteins found in bacteria. The family includes a group of diverse uncharacterized hypothetical proteins with a GIY-YIG domain that shows statistically significant similarity to the N-terminal catalytic domains of GIY-YIG family of intron-…	1340	1	305																Bobb_gp149
None	1341	2	122																Bobb_gp150
None	1342	2	106																Bobb_gp151
None	1343	2	210																Bobb_gp154
None	1344	1	14																Bobb_gp159
None	1345	2	71																Bobb_gp162
None	1346	2	98.5																Bobb_gp172
None	1347	2	150																Bobb_gp173
None	1348	2	194																Bobb_gp181
None	1349	1	119																Bobb_gp184
None	1350	1	129																Bobb_gp199
None	1351	1	142																Bobb_gp200
None	1352	1	41																Bobb_gp247
None	1353	2	173																Bobb_gp246
5'(3')-deoxyribonucleotidase [Nucleotide transport and metabolism]... 5' nucleotidase, deoxy (Pyrimidine), cytosolic type C protein (NT5C). This family consists of several 5' nucleotidase, deoxy (Pyrimidine), cytosolic type C (NT5C) proteins. 5'(3')-Deoxyribonucleotidase is a ubiquitous enzyme in mammalian cells whose physiological function is not known.	1354	1	174																Bobb_gp245
None	1355	2	103.5																Bobb_gp244
None	1356	2	169.5																Bobb_gp237
None	1357	2	111																Bobb_gp231
None	1358	1	49																Bobb_gp229
None	1359	2	323.5																Bobb_gp227
GIY-YIG nuclease domain superfamily. The GIY-YIG nuclease domain superfamily includes a large and diverse group of proteins involved in many cellular processes, such as class I homing GIY-YIG family endonucleases, prokaryotic nucleotide excision repair proteins UvrC and Cho, type II restriction enzymes, the endonuclease/reverse transcriptase of eukaryotic retrotransposable elements, and a family …	1360	1	261																Bobb_gp222
Protein of unknown function (DUF3603). This protein is found in bacteria and eukaryotes. Proteins in this family are about 250 amino acids in length.	1361	2	265																Bobb_gp218
None	1362	1	97																Bobb_gp217
None	1363	2	135																Bobb_gp216
None	1364	2	223.5																Bobb_gp215
None	1365	1	140																Bobb_gp214
None	1366	2	190.5																Bobb_gp213
None	1367	2	167.5																Bobb_gp212
None	1368	2	153.5																Bobb_gp211
None	1369	2	90.5																Bobb_gp210
None	1370	2	178																Bobb_gp209
Periplasmic copper-binding protein (NosD). NosD is a periplasmic protein which is thought to insert copper into the exported reductase apoenzyme (NosZ). This region forms a parallel beta helix domain... nitrous oxide reductase family maturation protein NosD. Members of this family include NosD, a repetitive periplasmic protein required for the maturation of the copper-containing enzyme nitrous-ox…	1371	6	594.333																Bobb_gp208			CampHawk_102																										SP10_gp084	SPO1_105
Phage-related replication protein [General function prediction only]... Protein of unknown function (DUF867). This family consists of a number of bacterial and phage proteins with no known function and is present in Bacillus species and the Lambda-like viruses... Phage-related replication protein [General function prediction only]... Protein of unknown function (DUF867). This family consists of a…	1372	6	211.833																Bobb_gp207			CampHawk_163																										SP10_gp209	SPO1_164
None	1373	5	81.6											BPS10C_001	BPS13_0001												Hakuna_gp073												Megatron_gp075
None	1374	4	127.5											BPS10C_007	BPS13_0007												Hakuna_gp068												Megatron_gp069
ribose-phosphate pyrophosphokinase. Alternate name: phosphoribosylpyrophosphate synthetase In some systems, close homologs lacking enzymatic activity exist and perform regulatory functions. The model is designated subfamily rather than equivalog for this reason [Purines, pyrimidines, nucleosides, and nucleotides, Purine ribonucleotide biosynthesis]... ribose-phosphate pyrophosphokinase... ribose-…	1375	5	280.6											BPS10C_009	BPS13_0009												Hakuna_gp066												Megatron_gp067
None	1376	5	136.2											BPS10C_011	BPS13_0011												Hakuna_gp064												Megatron_gp065
None	1377	5	70											BPS10C_013	BPS13_0013												Hakuna_gp062												Megatron_gp063
None	1378	5	131.2											BPS10C_015	BPS13_0015												Hakuna_gp060												Megatron_gp061
None	1379	5	56.2											BPS10C_019	BPS13_0019												Hakuna_gp056												Megatron_gp057
None	1380	5	101.8											BPS10C_021	BPS13_0021												Hakuna_gp053												Megatron_gp054
None	1381	5	65											BPS10C_027	BPS13_0028												Hakuna_gp044												Megatron_gp045
None	1382	4	156											BPS10C_028	BPS13_0029												Hakuna_gp043												Megatron_gp044
None	1383	4	56.25											BPS10C_029	BPS13_0030												Hakuna_gp042												Megatron_gp043
None	1384	7	79.8571											BPS10C_030						CAM003_gp024			Evoli_gp025				Hakuna_gp041	HoodyT_gp022											Megatron_gp042
None	1385	4	76.5											BPS10C_031	BPS13_0031																								Megatron_gp041
None	1386	2	85											BPS10C_032	BPS13_0032
None	1387	5	93.6											BPS10C_033	BPS13_0033												Hakuna_gp039												Megatron_gp039
None	1388	5	64.4											BPS10C_034	BPS13_0035												Hakuna_gp037												Megatron_gp037
None	1389	2	122											BPS10C_035	BPS13_0036
None	1390	5	118.6											BPS10C_036	BPS13_0037												Hakuna_gp036												Megatron_gp036
None	1391	5	133.6											BPS10C_037	BPS13_0038												Hakuna_gp035												Megatron_gp035
None	1392	5	145.6											BPS10C_038	BPS13_0039												Hakuna_gp033												Megatron_gp033
None	1393	5	118.2											BPS10C_039	BPS13_0040												Hakuna_gp032												Megatron_gp032
None	1394	4	73											BPS10C_040	BPS13_0041												Hakuna_gp031												Megatron_gp031
None	1395	4	147.5											BPS10C_041													Hakuna_gp030												Megatron_gp030
None	1396	5	122											BPS10C_042	BPS13_0042												Hakuna_gp029												Megatron_gp029
None	1397	2	137											BPS10C_043	BPS13_0043
None	1398	5	64											BPS10C_044	BPS13_0044												Hakuna_gp028												Megatron_gp028
None	1399	3	68											BPS10C_045	BPS13_0045
None	1400	5	92											BPS10C_046	BPS13_0046												Hakuna_gp027												Megatron_gp027
None	1401	5	128.8											BPS10C_047	BPS13_0047												Hakuna_gp026												Megatron_gp026
None	1402	5	137.6											BPS10C_048	BPS13_0048												Hakuna_gp025												Megatron_gp025
None	1403	5	132.2											BPS10C_049	BPS13_0049												Hakuna_gp024												Megatron_gp024
None	1404	4	64											BPS10C_050	BPS13_0050												Hakuna_gp022												Megatron_gp021
None	1405	4	53											BPS10C_051	BPS13_0051												Hakuna_gp021												Megatron_gp020
None	1406	5	123											BPS10C_052	BPS13_0052												Hakuna_gp020												Megatron_gp019
None	1407	5	100.4											BPS10C_053	BPS13_0053												Hakuna_gp018												Megatron_gp017
None	1408	5	79											BPS10C_054	BPS13_0055												Hakuna_gp016												Megatron_gp015
None	1409	3	52											BPS10C_055	BPS13_0056
None	1410	5	144											BPS10C_056	BPS13_0058												Hakuna_gp014												Megatron_gp014
None	1411	5	124.4											BPS10C_057	BPS13_0059												Hakuna_gp012												Megatron_gp011
None	1412	5	134.2											BPS10C_058	BPS13_0060												Hakuna_gp011												Megatron_gp010
None	1413	3	92.3333											BPS10C_059													Hakuna_gp008												Megatron_gp008
None	1414	3	96.6667											BPS10C_060	BPS13_0062
None	1415	5	177.6											BPS10C_061	BPS13_0063												Hakuna_gp007												Megatron_gp007
None	1416	5	71.6											BPS10C_062	BPS13_0064												Hakuna_gp005												Megatron_gp005
None	1417	2	70											BPS10C_063	BPS13_0065
None	1418	5	72.2											BPS10C_064	BPS13_0066												Hakuna_gp004												Megatron_gp004
None	1419	3	137											BPS10C_065	BPS13_0067
None	1420	2	65.5											BPS10C_066	BPS13_0068
None	1421	1	60											BPS10C_067
peptide chain release factor 1, archaeal and eukaryotic forms. Directs the termination of nascent peptide synthesis (translation) in response to the termination codons UAA, UAG and UGA. This model identifies both archaeal (aRF1) and eukaryotic (eRF1) of the protein. Also known as translation termination factor 1 [Protein synthesis, Translation factors].	1422	5	106.2											BPS10C_068	BPS13_0069												Hakuna_gp002												Megatron_gp002
None	1423	5	81.4											BPS10C_071	BPS13_0072												Hakuna_gp290												Megatron_gp287
None	1424	2	90											BPS10C_072	BPS13_0073
None	1425	4	90.5											BPS10C_073	BPS13_0074												Hakuna_gp289												Megatron_gp286
None	1426	5	63.2											BPS10C_074	BPS13_0075												Hakuna_gp288												Megatron_gp285
None	1427	3	68											BPS10C_075	BPS13_0076
None	1428	5	124											BPS10C_076	BPS13_0077												Hakuna_gp287												Megatron_gp284
None	1429	2	123											BPS10C_077	BPS13_0078
None	1430	5	121.8											BPS10C_078	BPS13_0079												Hakuna_gp286												Megatron_gp283
None	1431	5	73.8											BPS10C_079	BPS13_0080												Hakuna_gp285												Megatron_gp282
None	1432	4	106											BPS10C_080	BPS13_0081												Hakuna_gp284												Megatron_gp281
None	1433	5	139.6											BPS10C_081	BPS13_0082												Hakuna_gp283												Megatron_gp280
None	1434	5	115.6											BPS10C_082	BPS13_0083												Hakuna_gp281												Megatron_gp278
None	1435	5	135.2											BPS10C_083	BPS13_0084												Hakuna_gp280												Megatron_gp277
None	1436	5	156											BPS10C_084	BPS13_0085												Hakuna_gp279												Megatron_gp276
None	1437	5	137											BPS10C_085	BPS13_0086												Hakuna_gp278												Megatron_gp275
None	1438	5	201											BPS10C_086	BPS13_0087												Hakuna_gp277												Megatron_gp274
None	1439	5	131.8											BPS10C_087	BPS13_0088												Hakuna_gp276												Megatron_gp273
None	1440	5	92.6											BPS10C_089	BPS13_0090												Hakuna_gp273												Megatron_gp270
None	1441	5	157.2											BPS10C_090	BPS13_0091												Hakuna_gp272												Megatron_gp269
None	1442	3	179											BPS10C_091	BPS13_0092																								Megatron_gp268
None	1443	4	111											BPS10C_092	BPS13_0093												Hakuna_gp269												Megatron_gp266
None	1444	5	61.8											BPS10C_093	BPS13_0094												Hakuna_gp268												Megatron_gp265
None	1445	5	150.2											BPS10C_094	BPS13_0095												Hakuna_gp267												Megatron_gp264
None	1446	5	67											BPS10C_095	BPS13_0096												Hakuna_gp266												Megatron_gp263
None	1447	5	59.2											BPS10C_096	BPS13_0097												Hakuna_gp265												Megatron_gp262
None	1448	3	100.667											BPS10C_097	BPS13_0098
None	1449	5	356											BPS10C_098	BPS13_0099												Hakuna_gp264												Megatron_gp261
None	1450	5	92.6											BPS10C_099	BPS13_0100												Hakuna_gp263												Megatron_gp260
None	1451	5	67.8											BPS10C_100	BPS13_0101												Hakuna_gp262												Megatron_gp259
None	1452	3	88											BPS10C_101	BPS13_0102																								Megatron_gp258
None	1453	5	68.8											BPS10C_102	BPS13_0103												Hakuna_gp261												Megatron_gp257
None	1454	5	87											BPS10C_103	BPS13_0104												Hakuna_gp260												Megatron_gp256
None	1455	5	66											BPS10C_104	BPS13_0105												Hakuna_gp259												Megatron_gp255
None	1456	4	190											BPS10C_105	BPS13_0107												Hakuna_gp257												Megatron_gp253
None	1457	4	156.25											BPS10C_107													Hakuna_gp255												Megatron_gp251
None	1458	4	115											BPS10C_109	BPS13_0111												Hakuna_gp253												Megatron_gp249
None	1459	5	101.6											BPS10C_110	BPS13_0110												Hakuna_gp252												Megatron_gp248
None	1460	5	99.2											BPS10C_111	BPS13_0109												Hakuna_gp251												Megatron_gp247
None	1461	5	347.8											BPS10C_112	BPS13_0113												Hakuna_gp250												Megatron_gp246
None	1462	5	98.4											BPS10C_113	BPS13_0114												Hakuna_gp249												Megatron_gp245
None	1463	5	75.6											BPS10C_114	BPS13_0115												Hakuna_gp248												Megatron_gp244
None	1464	2	88											BPS10C_115	BPS13_0116
None	1465	5	78.8											BPS10C_117	BPS13_0118												Hakuna_gp246												Megatron_gp242
None	1466	5	115											BPS10C_118	BPS13_0119												Hakuna_gp245												Megatron_gp241
None	1467	5	124											BPS10C_120	BPS13_0121												Hakuna_gp243												Megatron_gp239
None	1468	3	75											BPS10C_121	BPS13_0122
None	1469	5	60.6											BPS10C_122	BPS13_0123												Hakuna_gp242												Megatron_gp238
None	1470	5	182											BPS10C_123	BPS13_0124												Hakuna_gp241												Megatron_gp237
None	1471	5	201.4											BPS10C_124	BPS13_0125												Hakuna_gp240												Megatron_gp236
None	1472	5	140.6											BPS10C_125	BPS13_0126												Hakuna_gp239												Megatron_gp235
None	1473	4	72											BPS10C_127	BPS13_0128												Hakuna_gp235
None	1474	4	69											BPS10C_128	BPS13_0129												Hakuna_gp233												Megatron_gp230
None	1475	4	56.5											BPS10C_129	BPS13_0130												Hakuna_gp232												Megatron_gp229
None	1476	5	67.8											BPS10C_131	BPS13_0132												Hakuna_gp230												Megatron_gp227
Potyvirus coat protein... Potyvirus coat protein.	1477	5	56.4											BPS10C_133	BPS13_0134												Hakuna_gp227												Megatron_gp224
None	1478	5	209.6											BPS10C_137	BPS13_0138												Hakuna_gp222												Megatron_gp219
None	1479	5	74.8											BPS10C_138	BPS13_0139												Hakuna_gp221												Megatron_gp218
None	1480	5	63.4											BPS10C_139	BPS13_0140												Hakuna_gp220												Megatron_gp217
None	1481	5	235.6											BPS10C_140	BPS13_0141												Hakuna_gp219												Megatron_gp216
None	1482	5	118.6											BPS10C_141	BPS13_0142												Hakuna_gp218												Megatron_gp215
None	1483	5	94.4											BPS10C_142	BPS13_0143												Hakuna_gp217												Megatron_gp214
None	1484	5	123.2											BPS10C_144	BPS13_0145												Hakuna_gp215												Megatron_gp212
None	1485	8	76.625											BPS10C_145	BPS13_0146					CAM003_gp154			Evoli_gp163				Hakuna_gp214	HoodyT_gp140											Megatron_gp211
None	1486	3	59											BPS10C_146	BPS13_0147
None	1487	5	87											BPS10C_148	BPS13_0149												Hakuna_gp208												Megatron_gp207
None	1488	2	80											BPS10C_152
None	1489	5	111.8											BPS10C_153	BPS13_0153												Hakuna_gp203												Megatron_gp202
None	1490	5	174.4											BPS10C_155	BPS13_0156												Hakuna_gp201												Megatron_gp200
None	1491	5	93											BPS10C_158	BPS13_0159												Hakuna_gp196												Megatron_gp196
None	1492	5	85											BPS10C_159	BPS13_0161												Hakuna_gp194												Megatron_gp194
None	1493	5	64.4											BPS10C_160	BPS13_0162												Hakuna_gp193												Megatron_gp193
None	1494	5	68.2											BPS10C_161	BPS13_0163												Hakuna_gp192												Megatron_gp192
None	1495	3	100											BPS10C_163	BPS13_0165
None	1496	5	89											BPS10C_164	BPS13_0166												Hakuna_gp187												Megatron_gp188
None	1497	5	127.4											BPS10C_165	BPS13_0167												Hakuna_gp186												Megatron_gp187
None	1498	5	117.4											BPS10C_166	BPS13_0168												Hakuna_gp185												Megatron_gp186
None	1499	5	311											BPS10C_168	BPS13_0170												Hakuna_gp182												Megatron_gp183
None	1500	3	169.333											BPS10C_170	BPS13_0172
None	1501	5	106.6											BPS10C_174	BPS13_0175												Hakuna_gp177												Megatron_gp178
None	1502	3	101											BPS10C_176	BPS13_0177																								Megatron_gp176
None	1503	3	124.667											BPS10C_181	BPS13_0183
None	1504	4	200.5											BPS10C_183													Hakuna_gp166												Megatron_gp167
None	1505	4	101.75											BPS10C_185	BPS13_0186												Hakuna_gp163
None	1506	5	98.8											BPS10C_186	BPS13_0187												Hakuna_gp162												Megatron_gp164
None	1507	2	80											BPS10C_187	BPS13_0188
Intron encoded nuclease repeat motif. Repeat of unknown function, but possibly DNA-binding via helix-turn-helix motif (Ponting, unpublished)... Intron encoded nuclease repeat motif. Repeat of unknown function, but possibly DNA-binding via helix-turn-helix motif (Ponting, unpublished).	1508	5	198											BPS10C_188	BPS13_0189												Hakuna_gp160												Megatron_gp162
None	1509	5	126.6											BPS10C_189	BPS13_0190												Hakuna_gp159												Megatron_gp161
None	1510	2	57											BPS10C_191	BPS13_0192
None	1511	5	52.8											BPS10C_192	BPS13_0193												Hakuna_gp157												Megatron_gp159
None	1512	5	100.4											BPS10C_194	BPS13_0195												Hakuna_gp153												Megatron_gp154
None	1513	5	159											BPS10C_195	BPS13_0197												Hakuna_gp151												Megatron_gp152
None	1514	5	71											BPS10C_196	BPS13_0198												Hakuna_gp150												Megatron_gp151
None	1515	5	164.2											BPS10C_197	BPS13_0199												Hakuna_gp149												Megatron_gp150
None	1516	4	166.25											BPS10C_198													Hakuna_gp148												Megatron_gp149
None	1517	5	83.4											BPS10C_203	BPS13_0203												Hakuna_gp143												Megatron_gp144
None	1518	4	74											BPS10C_204													Hakuna_gp142												Megatron_gp143
None	1519	5	122											BPS10C_205	BPS13_0204												Hakuna_gp141												Megatron_gp142
None	1520	5	89.6											BPS10C_206	BPS13_0205												Hakuna_gp140												Megatron_gp141
None	1521	5	133.8											BPS10C_208	BPS13_0207												Hakuna_gp138												Megatron_gp139
None	1522	2	133											BPS10C_210	BPS13_0209
None	1523	5	99.4											BPS10C_214	BPS13_0213												Hakuna_gp133												Megatron_gp134
None	1524	5	62											BPS10C_216	BPS13_0215												Hakuna_gp131												Megatron_gp132
None	1525	2	73											BPS10C_218	BPS13_0217
None	1526	5	124											BPS10C_219	BPS13_0218												Hakuna_gp129												Megatron_gp130
None	1527	5	85											BPS10C_223	BPS13_0222												Hakuna_gp125												Megatron_gp126
None	1528	5	124											BPS10C_228	BPS13_0228												Hakuna_gp119												Megatron_gp120
None	1529	5	100.8											BPS10C_230	BPS13_0229												Hakuna_gp117												Megatron_gp118
None	1530	5	86.8											BPS10C_232	BPS13_0231												Hakuna_gp115												Megatron_gp116
None	1531	6	103.667											BPS10C_244	BPS13_0243												Hakuna_gp101, Hakuna_gp102												Megatron_gp103
None	1532	5	136.6											BPS10C_252	BPS13_0251												Hakuna_gp093												Megatron_gp095
None	1533	5	114.4											BPS10C_253	BPS13_0252												Hakuna_gp092												Megatron_gp094
None	1534	2	124											BPS10C_260	BPS13_0258
None	1535	3	70.3333												BPS13_0034												Hakuna_gp038												Megatron_gp038
None	1536	4	63.25												BPS13_0054												Hakuna_gp017												Megatron_gp016
None	1537	2	46.5												BPS13_0057
None	1538	3	69												BPS13_0061												Hakuna_gp009												Megatron_gp009
None	1539	1	68												BPS13_0108
None	1540	1	44												BPS13_0155
None	1541	4	47.75												BPS13_0158												Hakuna_gp199												Megatron_gp198
None	1542	4	45.75												BPS13_0160												Hakuna_gp195												Megatron_gp195
None	1543	4	53.75												BPS13_0181												Hakuna_gp171												Megatron_gp172
None	1544	4	53.25												BPS13_0185												Hakuna_gp165												Megatron_gp166
None	1545	4	54.25												BPS13_0196												Hakuna_gp152												Megatron_gp153
None	1546	5	56.4												BPS13_0224												Hakuna_gp123												Megatron_gp124
None	1547	3	194																	CAM003_gp001			Evoli_gp001					HoodyT_gp001
None	1548	2	54																	CAM003_gp006			Evoli_gp008
None	1549	3	90																	CAM003_gp016			Evoli_gp018					HoodyT_gp015
None	1550	2	65																	CAM003_gp018								HoodyT_gp017
None	1551	3	90																	CAM003_gp019			Evoli_gp020					HoodyT_gp018
None	1552	5	51																	CAM003_gp021			Evoli_gp022				Hakuna_gp019	HoodyT_gp020											Megatron_gp018
None	1553	3	61																	CAM003_gp022			Evoli_gp023					HoodyT_gp021
None	1554	2	56																	CAM003_gp023			Evoli_gp024
None	1555	3	68																	CAM003_gp025			Evoli_gp026					HoodyT_gp023
None	1556	3	67																	CAM003_gp026			Evoli_gp027					HoodyT_gp024
None	1557	3	66.3333																	CAM003_gp232								HoodyT_gp216
None	1558	1	29																	CAM003_gp196
None	1559	3	118																	CAM003_gp089			Evoli_gp093					HoodyT_gp086
None	1560	3	121																	CAM003_gp088			Evoli_gp092					HoodyT_gp085
None	1561	3	79																	CAM003_gp087			Evoli_gp091					HoodyT_gp084
None	1562	3	68.6667																	CAM003_gp086			Evoli_gp090					HoodyT_gp083
None	1563	2	56																	CAM003_gp084			Evoli_gp088
None	1564	3	71																	CAM003_gp082			Evoli_gp086					HoodyT_gp081
None	1565	3	64																	CAM003_gp077			Evoli_gp081					HoodyT_gp076
None	1566	3	80																	CAM003_gp072			Evoli_gp076					HoodyT_gp071
None	1567	3	101																			CampHawk_202, CampHawk_1																											SPO1_1
None	1568	6	231.333																		CP-51_gp153	CampHawk_2, CampHawk_203										JL_2																	SPO1_2
None	1569	3	94.6667																			CampHawk_3, CampHawk_204																											SPO1_3
None	1570	3	64																			CampHawk_4, CampHawk_205																											SPO1_4
None	1571	3	191.333																			CampHawk_6, CampHawk_207																											SPO1_6
None	1572	3	253																			CampHawk_7, CampHawk_208																											SPO1_7
None	1573	3	352.667																			CampHawk_8, CampHawk_209																											SPO1_8
None	1574	2	77																			CampHawk_9, CampHawk_210
None	1575	3	154																			CampHawk_10, CampHawk_211																											SPO1_9
None	1576	3	88																			CampHawk_11, CampHawk_212																											SPO1_10
None	1577	2	20																			CampHawk_12, CampHawk_213
None	1578	11	241.364																		CP-51_gp071, CP-51_gp156	CampHawk_13, CampHawk_122, CampHawk_214										JL_144, JL_5																	SPO1_12, SPO1_124
None	1579	3	99																			CampHawk_14, CampHawk_215																											SPO1_13
None	1580	3	75.6667																			CampHawk_15, CampHawk_216																											SPO1_14
None	1581	3	91.3333																			CampHawk_16, CampHawk_217																											SPO1_15
None	1582	3	126																			CampHawk_17, CampHawk_218																											SPO1_16
None	1583	3	117																			CampHawk_18, CampHawk_219																											SPO1_17
None	1584	3	23																			CampHawk_19, CampHawk_220																											SPO1_18
None	1585	9	133.889																		CP-51_gp170, CP-51_gp175	CampHawk_20, CampHawk_221										JL_19, JL_24																	SPO1_19
None	1586	4	147.75																			CampHawk_21, CampHawk_222																											SPO1_20, SPO1_21
None	1587	2	53																			CampHawk_22, CampHawk_223
None	1588	3	219																			CampHawk_23, CampHawk_224																											SPO1_23
None	1589	3	46																			CampHawk_24, CampHawk_225																											SPO1_24
None	1590	3	79																			CampHawk_25, CampHawk_226																											SPO1_26
None	1591	3	113																			CampHawk_26, CampHawk_227																											SPO1_27
None	1592	3	35																			CampHawk_27, CampHawk_228																											SPO1_28
None	1593	3	56																			CampHawk_28, CampHawk_229																											SPO1_29
None	1594	3	72.3333																			CampHawk_29, CampHawk_230																											SPO1_30
None	1595	2	48																			CampHawk_30, CampHawk_231
putative NHN endonuclease... AP2 domain. This 60 amino acid residue domain can bind to DNA and is found in transcription factor proteins... HNH endonuclease. This is a zinc-binding loop of Fold group 7 as found in endo-deoxy-ribonucleases and HNH nucleases.	1596	1	165																			CampHawk_31
None	1597	2	87																			CampHawk_32																											SPO1_31
None	1598	2	362																			CampHawk_33																											SPO1_32
None	1599	2	153																			CampHawk_34																											SPO1_33
None	1600	4	101																			CampHawk_35, CampHawk_36																											SPO1_34, SPO1_35
None	1601	2	94																			CampHawk_37																											SPO1_36
None	1602	2	84																			CampHawk_38																											SPO1_37
None	1603	2	92.5																			CampHawk_39																											SPO1_38
None	1604	2	101																			CampHawk_40																											SPO1_39
None	1605	3	117																			CampHawk_41																										SP10_gp043	SPO1_40
None	1606	2	102.5																			CampHawk_42																											SPO1_41
None	1607	2	89																			CampHawk_43																											SPO1_43
None	1608	2	101																			CampHawk_44																											SPO1_44
hypothetical protein... Phage protein (N4 Gp49/phage Sf6 gene 66) family. This family of phage proteins is functionally uncharacterized. The family includes bacteriophage Sf6 gene 66 as well as phage N4 GP49 protein. Proteins in this family are typically between 87 and 154 amino acids in length. There is a conserved NGF sequence motif... hypothetical protein... Phage protein (N4 Gp49/phage Sf6 ge…	1609	2	103.5																			CampHawk_46																											SPO1_46
None	1610	2	112.5																			CampHawk_47																											SPO1_47
Uncharacterized conserved protein [Function unknown]... Uncharacterized conserved protein [Function unknown]... Uncharacterized conserved protein [Function unknown]... Uncharacterized conserved protein [Function unknown]... Uncharacterized conserved protein [Function unknown].	1611	5	227.4																		CP-51_gp208	CampHawk_48										JL_57																	SPO1_48
None	1612	2	82																			CampHawk_49																											SPO1_49
None	1613	2	139																			CampHawk_50																											SPO1_50
None	1614	2	75																			CampHawk_51																											SPO1_51
None	1615	5	145.4																		CP-51_gp180	CampHawk_52										JL_30																	SPO1_52
None	1616	2	190																			CampHawk_53																											SPO1_53
Protein of unknown function (DUF3626). This family of proteins is found in bacteria. Proteins in this family are typically between 294 and 374 amino acids in length... ParB-like nuclease domain. Plasmid RK2 ParB preferentially cleaves single-stranded DNA. ParB also nicks supercoiled plasmid DNA preferably at sites with potential single-stranded character, like AT-rich regions and sequences that c…	1617	5	644																		CP-51_gp216	CampHawk_55										JL_68																	SPO1_55
RNA polymerase sigma-E factor. Members of this family comprise the Firmicutes lineage endospore formation-specific sigma factor SigE, also called SpoIIGB and sigma-29. As characterized in Bacillus subtilis, this protein is synthesized as a precursor, specifically in the mother cell compartment, and must cleaved by the SpoIIGA protein to be made active [Transcription, Transcription factors, Cellul…	1618	2	231																			CampHawk_56																											SPO1_56
None	1619	2	120																			CampHawk_57																											SPO1_57
None	1620	2	314																			CampHawk_58																											SPO1_58
Helix-Turn-Helix DNA binding domain of the transcription regulators MlrA and CarA. Helix-turn-helix (HTH) transcription regulator MlrA (merR-like regulator A), N-terminal domain. The MlrA protein, also known as YehV, has been shown to control cell-cell aggregation by co-regulating the expression of curli and extracellular matrix production in Escherichia coli and Salmonella typhimurium. Its close…	1621	1	41																			CampHawk_59
Exopolysaccharide biosynthesis protein related to N-acetylglucosamine-1-phosphodiester alpha-N-acetylglucosaminidase [Carbohydrate transport and metabolism]... Predicted periplasmic protein (DUF2233). This domain, found in various hypothetical bacterial proteins, has no known function... Exopolysaccharide biosynthesis protein related to N-acetylglucosamine-1-phosphodiester alpha-N-acetylglucosami…	1622	2	437																			CampHawk_60																											SPO1_62
None	1623	2	65																			CampHawk_61																											SPO1_63
None	1624	1	43																			CampHawk_63
hypothetical protein; Provisional... Phosphate starvation-inducible protein PhoH, predicted ATPase [Signal transduction mechanisms]... NYN ribonuclease and ATPase of PhoH family domains [General function prediction only]... PhoH-like protein. PhoH is a cytoplasmic protein and predicted ATPase that is induced by phosphate starvation... hypothetical protein; Provisional... Phosphate starvation-indu…	1625	5	300.4																		CP-51_gp007	CampHawk_64										JL_81																	SPO1_66
None	1626	5	58.8																		CP-51_gp008	CampHawk_65										JL_82																	SPO1_67
None	1627	2	61																			CampHawk_69																											SPO1_71
None	1628	2	44																			CampHawk_70																											SPO1_72
None	1629	5	163.2																		CP-51_gp015	CampHawk_71										JL_89																	SPO1_73
None	1630	5	260.6																		CP-51_gp018	CampHawk_74										JL_92																	SPO1_76
None	1631	2	119																			CampHawk_76																											SPO1_78
None	1632	6	238.333																		CP-51_gp022	CampHawk_78										JL_96																SP10_gp144	SPO1_80
None	1633	2	200																			CampHawk_79																											SPO1_81
None	1634	5	282.6																		CP-51_gp024	CampHawk_80										JL_98																	SPO1_82
None	1635	2	67																			CampHawk_81																											SPO1_83
None	1636	10	165.5																		CP-51_gp028	CampHawk_84, CampHawk_85										JL_102, JL_103																SP10_gp150	SPO1_87, SPO1_86
None	1637	5	894																		CP-51_gp029	CampHawk_86										JL_104																	SPO1_88
None	1638	6	369.667																		CP-51_gp031	CampHawk_88										JL_106																SP10_gp154	SPO1_90
None	1639	6	226																		CP-51_gp032	CampHawk_89										JL_107																SP10_gp155	SPO1_91
None	1640	2	231																			CampHawk_90																											SPO1_92
Protein of unknown function (DUF1371). This family consists of several hypothetical bacterial proteins of around 110 residues in length. The function of this family is unknown but members seem to be specific to Borrelia burgdorferi (Lyme disease spirochete)... Protein of unknown function (DUF2634). Some members in this family of proteins are annotated as phage related, xkdS however currently ther…	1641	5	206.6																		CP-51_gp034	CampHawk_91										JL_109																	SPO1_93
None	1642	2	362																			CampHawk_93																											SPO1_95
Pectate lyase superfamily protein. This family of proteins possesses a beta helical structure like Pectate lyase. This family is most closely related to glycosyl hydrolase family 28... Pectate lyase superfamily protein. This family of proteins possesses a beta helical structure like Pectate lyase. This family is most closely related to glycosyl hydrolase family 28... C1q domain. C1q is a subunit …	1643	3	679.667																			CampHawk_97																											SPO1_99, SPO1_100
None	1644	2	431																			CampHawk_98																											SPO1_101
None	1645	2	157																			CampHawk_100																											SPO1_103
None	1646	2	67																			CampHawk_101																											SPO1_104
Holin family. Phage holins and lytic enzymes are both necessary for bacterial lysis and virus dissemination.This family also includes TcdE/UtxA involved in toxin secretion in Clostridium difficile... toxin secretion/phage lysis holin. This model describes one of the many mutally dissimilar families of holins, phage proteins that act together with lytic enzymes in bacterial lysis. This family incl…	1647	5	172.4																		CP-51_gp043	CampHawk_103										JL_117																	SPO1_106
spore cortex-lytic enzyme. Members of this protein family are the spore cortex-lytic enzyme SleB from Bacillus subtilis and other Gram-positive, endospore-forming bacterial species. This protein is stored in an inactive form in the spore and activated during germination [Cellular processes, Sporulation and germination]... Putative peptidoglycan-binding domain-containing protein [Cell envelope bio…	1648	2	343																			CampHawk_104																											SPO1_107
None	1649	5	120.4																		CP-51_gp045	CampHawk_105										JL_119																	SPO1_108
None	1650	1	75																			CampHawk_107
None	1651	5	258.8																		CP-51_gp048	CampHawk_108										JL_121																	SPO1_110
replicative DNA helicase; Validated... replicative DNA helicase; Provisional... replicative DNA helicase; Provisional... replicative DNA helicase; Provisional... replicative DNA helicase; Provisional... replicative DNA helicase; Provisional... phage replicative helicase, DnaB family, HK022 subfamily. Members of this family are phage (or prophage-region) homologs of the bacterial homohexameric rep…	1652	6	459.5																		CP-51_gp049	CampHawk_109										JL_122																SP10_gp167	SPO1_111
None	1653	5	182.2																		CP-51_gp052	CampHawk_110										JL_125																	SPO1_112
None	1654	5	114.8																		CP-51_gp055	CampHawk_112										JL_128																	SPO1_114
None	1655	2	42																			CampHawk_113																											SPO1_115
None	1656	2	72																			CampHawk_114																											SPO1_116
None	1657	3	99																			CampHawk_115																										SP10_gp233	SPO1_117
ComE operon protein 2. This protein is found in the ComE operon for 'late competence' as characterized in B. subtilis. Proteins in this family contain homology to a cytidine/deoxycytidine deaminase domain family (pfam00383), and may carry out this activity... deoxycytidylate deaminase; Provisional... Deoxycytidylate deaminase [Nucleotide transport and metabolism]... Deoxycytidylate deaminase doma…	1658	2	115																			CampHawk_116																											SPO1_118
CHC2 zinc finger. This domain is principally involved in DNA binding in DNA primases... zinc finger... DNA primase (bacterial type) [DNA replication, recombination, and repair]... DNA primase, catalytic core. Members of this family are DNA primase, a ubiquitous bacteria protein. Most members of this family contain nearly two hundred additional residues C-terminal to the region represented here, b…	1659	6	342.333																		CP-51_gp062	CampHawk_118										JL_135																SP10_gp171	SPO1_120
deoxyuridine 5'-triphosphate nucleotidohydrolase (dut). The main function of these proteins is in maintaining the levels of dUTP in the cell to prevent dUTP incorporation into DNA during DNA replication. Pol proteins in viruses are very similar to this protein family. This family is based on the phylogenomic analysis of JA Eisen (1999, Ph.D. Thesis, Stanford University). Changed role from 132 to …	1660	2	171																			CampHawk_119																											SPO1_121
None	1661	2	110																			CampHawk_120																											SPO1_122
None	1662	6	88.6667																		CP-51_gp072	CampHawk_123										JL_145																SP10_gp182	SPO1_125
None	1663	5	219.6																		CP-51_gp073	CampHawk_124										JL_146																	SPO1_126
None	1664	5	157.2																		CP-51_gp074	CampHawk_125										JL_147																	SPO1_127
None	1665	2	285																			CampHawk_126																											SPO1_128
None	1666	2	47																			CampHawk_127																											SPO1_129
Replication-relaxation. This family includes proteins which are essential for plasmid replication and plasmid DNA relaxation... Replication-relaxation. This family includes proteins which are essential for plasmid replication and plasmid DNA relaxation... Replication-relaxation. This family includes proteins which are essential for plasmid replication and plasmid DNA relaxation... Replication-rel…	1667	5	277.2																		CP-51_gp076	CampHawk_128										JL_149																	SPO1_130
ATPases associated with a variety of cellular activities. AAA - ATPases associated with a variety of cellular activities. This profile/alignment only detects a fraction of this vast family. The poorly conserved N-terminal helix is missing from the alignment... The AAA+ (ATPases Associated with a wide variety of cellular Activities) superfamily represents an ancient group of ATPases belonging to t…	1668	5	909.8																		CP-51_gp077	CampHawk_129										JL_150																	SPO1_131
None	1669	2	73																			CampHawk_130																											SPO1_132
None	1670	2	48																			CampHawk_131																											SPO1_133
None	1671	5	45.6																		CP-51_gp080	CampHawk_132										JL_153																	SPO1_134
None	1672	2	143.5																			CampHawk_133																											SPO1_135
PRTRC system protein D. A novel genetic system characterized by six major proteins, included a ParB homolog and a ThiF homolog, is designated PRTRC, or ParB-Related,ThiF-Related Cassette. It is often found on plasmids. This protein family is designated PRTRC system protein D. The gray zone, between trusted and noise, includes proteins found in the same genomes as other proteins of the PRTRC syste…	1673	5	342.6																		CP-51_gp082	CampHawk_134										JL_155																	SPO1_136
None	1674	5	156.6																		CP-51_gp083	CampHawk_135										JL_156																	SPO1_137
None	1675	2	53																			CampHawk_136																											SPO1_139
None	1676	2	171																			CampHawk_137																											SPO1_140
thymidylate synthase, methanogen type. Thymidylate synthase makes dTMP for DNA synthesis, and is among the most widely distributed of all enzymes. Members of this protein family are encoded within a completed genome sequence if and only if that species is one of the methanogenenic archaea. In these species, tetrahydromethanopterin replaces tetrahydrofolate, The member from Methanobacterium thermo…	1677	6	394.5																		CP-51_gp086	CampHawk_138										JL_159																SP10_gp188	SPO1_141
None	1678	2	84																			CampHawk_139																											SPO1_142
None	1679	5	230.6																		CP-51_gp088	CampHawk_141										JL_161																	SPO1_144
integration host factor, beta subunit. This protein forms a site-specific DNA-binding heterodimer with the homologous integration host factor alpha subunit. It is closely related to the DNA-binding protein HU [DNA metabolism, DNA replication, recombination, and repair]... transcriptional regulator HU subunit alpha; Provisional... transcriptional regulator HU subunit beta; Provisional... bacterial…	1680	6	101.667																		CP-51_gp089	CampHawk_142										JL_162																SP10_gp190	SPO1_145
None	1681	1	46																			CampHawk_144
None	1682	2	58																			CampHawk_147																											SPO1_148
None	1683	5	55																		CP-51_gp092	CampHawk_148										JL_165																	SPO1_149
gp32 DNA binding protein like. gp32 is a single stranded (ss) DNA binding protein in bacteriophage T4 that is essential for DNA replication, recombination and repair. The ssDNA binding cleft of gp32 comprises regions from three structural subdomains... gp32 DNA binding protein like. gp32 is a single stranded (ss) DNA binding protein in bacteriophage T4 that is essential for DNA replication, recom…	1684	5	321.2																		CP-51_gp096	CampHawk_149										JL_168																	SPO1_150
None	1685	2	100																			CampHawk_150																											SPO1_151
None	1686	2	194																			CampHawk_151																											SPO1_152
None	1687	2	78																			CampHawk_152																											SPO1_153
None	1688	2	76																			CampHawk_153																											SPO1_154
5'-3' exonuclease, N-terminal resolvase-like domain... flap endonuclease-like protein; Provisional... H3TH domains of structure-specific 5' nucleases (or flap endonuclease-1-like) involved in DNA replication, repair, and recombination. The 5' nucleases of this superfamily are capable of both 5'-3' exonucleolytic activity and cleaving bifurcated or branched DNA, in an endonucleolytic, structure-sp…	1689	6	313.167																		CP-51_gp100	CampHawk_154										JL_172																SP10_gp196	SPO1_155
None	1690	2	88																			CampHawk_155																											SPO1_156
The Oligonucleotide/oligosaccharide binding (OB)-fold domain of kDNA ligase-like ATP-dependent DNA ligases is a DNA-binding module that is part of the catalytic core unit. ATP-dependent polynucleotide ligases catalyze phosphodiester bond formation using nicked nucleic acid substrates with the high energy nucleotide of ATP as a cofactor in a three step reaction mechanism. DNA ligases play a vital …	1691	6	424.5																		CP-51_gp103	CampHawk_156										JL_175																SP10_gp198	SPO1_157
None	1692	2	101																			CampHawk_157																											SPO1_158
RNA polymerase sigma factor, sigma-70 family. This model encompasses all varieties of the sigma-70 type sigma factors including the ECF subfamily. A number of sigma factors have names with a different number than 70 (i.e. sigma-38), but in fact, all except for the Sigma-54 family (TIGR02395) are included within this family. Several PFAM models hit segments of these sequences including Sigma-70 re…	1693	6	189.333																		CP-51_gp105	CampHawk_158										JL_177																SP10_gp200	SPO1_159
None	1694	2	125																			CampHawk_159																											SPO1_160
None	1695	2	87																			CampHawk_161																											SPO1_162
None	1696	2	83																			CampHawk_162																											SPO1_163
None	1697	2	161																			CampHawk_164																											SPO1_165
None	1698	2	124																			CampHawk_165																											SPO1_166
None	1699	2	102.5																			CampHawk_166																											SPO1_167
None	1700	2	129																			CampHawk_167																											SPO1_168
Small, acid-soluble spore proteins, alpha/beta type... Small, acid-soluble spore proteins, alpha/beta type.	1701	2	80																			CampHawk_168																											SPO1_169
None	1702	2	49																			CampHawk_169																											SPO1_170
None	1703	2	63																			CampHawk_170																											SPO1_171
None	1704	2	109.5																			CampHawk_171																											SPO1_172
ATP-dependent DNA helicase Rep. Designed to identify rep members of the uvrD/rep subfamily [DNA metabolism, DNA replication, recombination, and repair]... DNA helicase II. Designed to identify uvrD members of the uvrD/rep subfamily [DNA metabolism, DNA replication, recombination, and repair]... ATP-dependent DNA helicase Rep; Provisional... DNA helicase IV; Provisional... Superfamily I DNA and RN…	1705	5	797.2																		CP-51_gp127	CampHawk_172										JL_199																	SPO1_173
None	1706	2	181																			CampHawk_173																											SPO1_174
None	1707	2	51																			CampHawk_174																											SPO1_175
None	1708	2	154																			CampHawk_175																											SPO1_176
None	1709	2	117																			CampHawk_176																											SPO1_177
None	1710	5	76																		CP-51_gp132	CampHawk_177										JL_203																	SPO1_178
None	1711	1	18																			CampHawk_178
None	1712	2	181																			CampHawk_179																											SPO1_179
Part of AAA domain... Part of AAA domain.	1713	2	168																			CampHawk_180																											SPO1_180
None	1714	2	108																			CampHawk_181																											SPO1_182
None	1715	2	61																			CampHawk_182																											SPO1_183
None	1716	2	76																			CampHawk_183																											SPO1_184
None	1717	2	188																			CampHawk_184																											SPO1_185
None	1718	4	91.75																			CampHawk_185																										SP10_gp059	SPO1_187
None	1719	2	120.5																			CampHawk_186																											SPO1_188
None	1720	2	113.5																			CampHawk_187																											SPO1_190
None	1721	2	92																			CampHawk_188																											SPO1_191
None	1722	2	75																			CampHawk_189																											SPO1_194
None	1723	3	46																			CampHawk_191																										SP10_gp008	SPO1_197
None	1724	2	103																			CampHawk_192																											SPO1_198
None	1725	2	57																			CampHawk_193																											SPO1_199
None	1726	2	75.5																			CampHawk_194																											SPO1_200
None	1727	2	94																			CampHawk_195																											SPO1_201
None	1728	2	124																			CampHawk_197																											SPO1_204
None	1729	2	117.5																			CampHawk_198																											SPO1_206
None	1730	1	128																			CampHawk_199
None	1731	2	120																			CampHawk_200																											SPO1_207
None	1732	2	101.5																			CampHawk_201																											SPO1_208
None	1733	1	40																		CP-51_gp001
None	1734	2	67.5																		CP-51_gp002
None	1735	2	37.5																		CP-51_gp003
None	1736	1	105																		CP-51_gp004
None	1737	1	27																		CP-51_gp005
None	1738	3	34.3333																		CP-51_gp006											JL_80
None	1739	3	192																		CP-51_gp009											JL_83
None	1740	3	66.3333																		CP-51_gp010											JL_84
None	1741	4	70.25																		CP-51_gp011											JL_85																SP10_gp134
None	1742	6	517																		CP-51_gp012, CP-51_gp183											JL_32, JL_86
None	1743	3	1086																		CP-51_gp013											JL_87
None	1744	3	125																		CP-51_gp014											JL_88
None	1745	3	67.6667																		CP-51_gp023											JL_97
None	1746	3	66																		CP-51_gp025											JL_99
None	1747	3	207																		CP-51_gp033											JL_108
None	1748	3	180																		CP-51_gp036											JL_111
None	1749	3	79																		CP-51_gp038											JL_113
Chromosome segregation ATPases [Cell division and chromosome partitioning]... Predicted membrane protein [Function unknown]... Phage-related protein [Function unknown]... Chromosome segregation ATPases [Cell division and chromosome partitioning]... Phage-related protein [Function unknown]... Domains similar to the Pancreatic-derived factor. FAM3B or PANDER (PANcreatic DERived factor) has been ide…	1750	5	2931.2																		CP-51_gp039, CP-51_gp040											JL_114																SP10_gp163
None	1751	3	153																		CP-51_gp041											JL_115
None	1752	3	92																		CP-51_gp042											JL_116
Peptidoglycan recognition proteins (PGRPs) are pattern recognition receptors that bind, and in certain cases, hydrolyze peptidoglycans (PGNs) of bacterial cell walls. PGRPs have been divided into three classes: short PGRPs (PGRP-S), that are small (20 kDa) extracellular proteins; intermediate PGRPs (PGRP-I) that are 40-45 kDa and are predicted to be transmembrane proteins; and long PGRPs (PGRP-L)…	1753	3	345																		CP-51_gp044											JL_118
None	1754	1	29																		CP-51_gp047
None	1755	3	96																		CP-51_gp050											JL_123
None	1756	3	71																		CP-51_gp051											JL_124
None	1757	3	120.667																		CP-51_gp053											JL_126
None	1758	3	80																		CP-51_gp056											JL_129
None	1759	3	111.333																		CP-51_gp059											JL_132
None	1760	3	86																		CP-51_gp060											JL_133
None	1761	3	70																		CP-51_gp061											JL_134
deoxyuridine 5'-triphosphate nucleotidohydrolase (dut). The main function of these proteins is in maintaining the levels of dUTP in the cell to prevent dUTP incorporation into DNA during DNA replication. Pol proteins in viruses are very similar to this protein family. This family is based on the phylogenomic analysis of JA Eisen (1999, Ph.D. Thesis, Stanford University). Changed role from 132 to …	1762	4	198.25																		CP-51_gp063											JL_136																SP10_gp172
None	1763	1	149																		CP-51_gp064
None	1764	3	70																		CP-51_gp065											JL_138
None	1765	3	51																		CP-51_gp066											JL_139
None	1766	3	125																		CP-51_gp067											JL_140
Uncharacterized proteins involved in stress response, similar to tellurium resistance terD. Tellurium resistance terD like proteins. This family is composed of uncharacterized proteins involved in stress response, such as the tellurium resistance proteins, chemical-damaging agent resistance proteins, and general stress proteins from a variety of organisms. The tellurium resistance proteins are ho…	1767	3	222.333																		CP-51_gp068											JL_141
integral membrane protein, YjbE family. Rfam model RF00080 describes a structured RNA element called the yybP-ykoY leader, or SraF, which may precede one or several genes in a genome. Members of this highly hydrophobic protein family commonly are preceded by a yybP-ykoY leader, which may serve as a riboswitch. From the larger group of TerC homologs (pfam03741), this subfamily contains protein Yjb…	1768	3	249.667																		CP-51_gp069											JL_142
None	1769	3	292.667																		CP-51_gp075											JL_148
None	1770	3	66																		CP-51_gp078											JL_151
None	1771	3	47																		CP-51_gp079											JL_152
NAD(P)H-quinone oxidoreductase subunit 4; Provisional... NAD(P)H-quinone oxidoreductase subunit 4; Provisional.	1772	3	128																		CP-51_gp081											JL_154
None	1773	3	59																		CP-51_gp084											JL_157
None	1774	3	104																		CP-51_gp085											JL_158
HNH endonuclease. This is a zinc-binding loop of Fold group 7 as found in endo-deoxy-ribonucleases and HNH nucleases.	1775	1	166																		CP-51_gp091
None	1776	3	100																		CP-51_gp093											JL_166
None	1777	1	55																		CP-51_gp094
None	1778	3	121.667																		CP-51_gp095											JL_167
Metal dependent phosphohydrolases with conserved 'HD' motif.	1779	3	275.667																		CP-51_gp097											JL_169
None	1780	3	160.667																		CP-51_gp098											JL_170
None	1781	1	76																		CP-51_gp099
None	1782	3	141.333																		CP-51_gp101											JL_173
None	1783	3	78																		CP-51_gp102											JL_174
None	1784	3	101.333																		CP-51_gp104											JL_176
None	1785	3	131																		CP-51_gp106											JL_178
Topoisomerase-primase domain. This is a nucleotidyl transferase/hydrolase domain found in type IA, type IIA and type IIB topoisomerases, bacterial DnaG-type primases, small primase-like proteins from bacteria and archaea, OLD family nucleases from bacterial and archaea, and bacterial DNA repair proteins of the RecR/M family. This domain has two conserved motifs, one of which centers at a conserve…	1786	3	126																		CP-51_gp107											JL_179
None	1787	3	98																		CP-51_gp108											JL_180
thymidine kinase; Provisional... Deoxynucleoside kinases [Nucleotide transport and metabolism]... Deoxyribonucleoside kinase (dNK) catalyzes the phosphorylation of deoxyribonucleosides to yield corresponding monophosphates (dNMPs). This family consists of various deoxynucleoside kinases including deoxyribo- cytidine (EC 2.7.1.74), guanosine (EC 2.7.1.113), adenosine (EC 2.7.1.76), and thymidine (…	1788	3	208.333																		CP-51_gp109											JL_181
None	1789	1	29																		CP-51_gp110
None	1790	3	88																		CP-51_gp111											JL_182
None	1791	3	75																		CP-51_gp112											JL_183
None	1792	3	73																		CP-51_gp113											JL_184
None	1793	3	103																		CP-51_gp114											JL_185
None	1794	3	112																		CP-51_gp115											JL_186
None	1795	3	119																		CP-51_gp116											JL_187
None	1796	2	19.5																		CP-51_gp117											JL_189
None	1797	3	225																		CP-51_gp118											JL_190
None	1798	3	86.3333																		CP-51_gp119											JL_191
Protein of unknown function (DUF2493). Members of this family are all Proteobacteria. The function is not known... Protein of unknown function (DUF2493). Members of this family are all Proteobacteria. The function is not known... Protein of unknown function (DUF2493). Members of this family are all Proteobacteria. The function is not known.	1799	3	115																		CP-51_gp120											JL_192
None	1800	3	143																		CP-51_gp121											JL_193
None	1801	3	77																		CP-51_gp122											JL_194
None	1802	3	125																		CP-51_gp123											JL_195
None	1803	3	200.333																		CP-51_gp124											JL_196
None	1804	3	153.667																		CP-51_gp125											JL_198
None	1805	1	73																		CP-51_gp126
None	1806	1	44																		CP-51_gp128
NAD-dependent deacetylase; Provisional... Sir2 (Silent Information Regulator) protein; Provisional... NAD-dependent SIR2; Provisional... NAD-dependent protein deacetylases, SIR2 family [Transcription]... NAD-dependent deacetylase; Provisional... NAD-dependent deacetylase; Provisional... SIR2 superfamily of proteins includes silent information regulator 2 (Sir2) enzymes which catalyze NAD+-depende…	1807	3	250																		CP-51_gp129											JL_200
None	1808	3	133.667																		CP-51_gp130											JL_201
None	1809	3	125.667																		CP-51_gp131											JL_202
None	1810	3	78.3333																		CP-51_gp133											JL_204
None	1811	3	40																		CP-51_gp134											JL_205
None	1812	3	63																		CP-51_gp135											JL_206
None	1813	3	59.6667																		CP-51_gp136											JL_207
None	1814	3	86																		CP-51_gp137											JL_208
None	1815	3	66.3333																		CP-51_gp139											JL_209
None	1816	3	99																		CP-51_gp140											JL_210
None	1817	3	140																		CP-51_gp141											JL_211
None	1818	1	86																		CP-51_gp142
None	1819	3	93																		CP-51_gp143											JL_213
None	1820	3	136.333																		CP-51_gp144											JL_214
None	1821	4	83.25																		CP-51_gp145, CP-51_gp146											JL_215
None	1822	3	226																		CP-51_gp147											JL_216
None	1823	3	150																		CP-51_gp148											JL_217
None	1824	3	104																		CP-51_gp149											JL_218
Concanavalin A-like lectin/glucanases superfamily. This domain belongs to the Concanavalin A-like lectin/glucanases superfamily... Concanavalin A-like lectin/glucanases superfamily. This domain belongs to the Concanavalin A-like lectin/glucanases superfamily... Concanavalin A-like lectin/glucanases superfamily. This domain belongs to the Concanavalin A-like lectin/glucanases superfamily.	1825	3	311.333																		CP-51_gp150											JL_219
None	1826	3	35.3333																		CP-51_gp151											JL_222
None	1827	3	117																		CP-51_gp152											JL_1
None	1828	3	56																		CP-51_gp154											JL_3
None	1829	3	94.6667																		CP-51_gp155											JL_4
None	1830	3	103																		CP-51_gp157											JL_7
None	1831	3	66																		CP-51_gp158											JL_8
None	1832	3	113																		CP-51_gp159											JL_9
None	1833	3	111.333																		CP-51_gp160											JL_10
None	1834	3	134																		CP-51_gp161											JL_11
None	1835	1	24																		CP-51_gp162
None	1836	2	129.5																		CP-51_gp163											JL_12
None	1837	3	98																		CP-51_gp164											JL_13
None	1838	3	76																		CP-51_gp165											JL_14
None	1839	1	62																		CP-51_gp166
None	1840	1	37																		CP-51_gp167
None	1841	1	111																		CP-51_gp168
None	1842	2	95.5																		CP-51_gp169
None	1843	1	33																		CP-51_gp171
None	1844	3	54																		CP-51_gp172											JL_21
None	1845	1	94																		CP-51_gp173
None	1846	1	73																		CP-51_gp174
None	1847	3	65.3333																		CP-51_gp176											JL_26
None	1848	1	152																		CP-51_gp177
None	1849	3	387.333																		CP-51_gp178											JL_28
None	1850	3	179.667																		CP-51_gp179											JL_29
None	1851	1	72																		CP-51_gp182
None	1852	3	54																		CP-51_gp184											JL_33
None	1853	1	66																		CP-51_gp185
None	1854	1	43																		CP-51_gp186
None	1855	3	115.333																		CP-51_gp187											JL_35
None	1856	3	116																		CP-51_gp188											JL_36
None	1857	3	118.667																		CP-51_gp189											JL_38
None	1858	3	115.333																		CP-51_gp190											JL_39
None	1859	1	49																		CP-51_gp191
None	1860	1	136																		CP-51_gp192
None	1861	3	99.3333																		CP-51_gp193											JL_41
None	1862	3	134																		CP-51_gp194											JL_44
None	1863	3	50																		CP-51_gp195											JL_45
None	1864	2	50																		CP-51_gp196
None	1865	3	68																		CP-51_gp197											JL_46
None	1866	3	105.667																		CP-51_gp198											JL_47
None	1867	3	101.333																		CP-51_gp199											JL_48
None	1868	3	117																		CP-51_gp200											JL_49
None	1869	3	77																		CP-51_gp201											JL_50
None	1870	3	100																		CP-51_gp202											JL_51
None	1871	3	97.3333																		CP-51_gp203											JL_52
None	1872	3	73.6667																		CP-51_gp204											JL_53
None	1873	3	51																		CP-51_gp205											JL_54
None	1874	3	123																		CP-51_gp206											JL_55
None	1875	3	57.3333																		CP-51_gp207											JL_56
None	1876	3	81.3333																		CP-51_gp209											JL_58
None	1877	1	75																		CP-51_gp211
None	1878	3	91.3333																		CP-51_gp212											JL_62
None	1879	3	114																		CP-51_gp213											JL_63
None	1880	3	90.6667																		CP-51_gp214											JL_64
None	1881	3	116.667																		CP-51_gp215											JL_66
None	1882	3	95																		CP-51_gp217											JL_69
RNA polymerase sigma-K factor. The sporulation-specific transcription factor sigma-K (also called sigma-27) is expressed in the mother cell compartment of endospore-forming bacteria such as Bacillus subtilis. Like its close homolog sigma-E (sigma-29) (see TIGR02835), also specific to the mother cell compartment, it must be activated by a proteolytic cleavage. Note that in Bacillus subtilis (and a…	1883	3	261																		CP-51_gp218											JL_70
None	1884	3	119																		CP-51_gp219											JL_71
None	1885	3	153																		CP-51_gp220											JL_72
None	1886	3	318.667																		CP-51_gp221											JL_73
None	1887	1	41																				Evoli_gp074
None	1888	1	30																				Evoli_gp075
None	1889	1	27																				Evoli_gp159
None	1890	1	163																				Evoli_gp138
None	1891	1	63																				Evoli_gp108
None	1892	22	268	676Z_ORF059	A3R_ORF059		A5W_ORF059																	Fi200W_ORF059	G1ORF040	GH15_gp083			ISP2		JD007_gp128		K_084			MCE-2014_gp078	MSA6_ORF059					P108_0201	P4W_ORF059		S25-3_gp129	S25-4_gp098	SA5_02
None	1893	22	161.364	676Z_ORF060	A3R_ORF060		A5W_ORF060																	Fi200W_ORF060	G1ORF091	GH15_gp085			ISP4		JD007_gp130		K_086			MCE-2014_gp080	MSA6_ORF060					P108_0203	P4W_ORF060		S25-3_gp128	S25-4_gp097	SA5_04
None	1894	18	396.333	676Z_MbpF	A3R_mbpF		A5W_MbpF																	Fi200W_MbpF	G1ORF023	GH15_gp086			ISP5		JD007_gp131		K_087			MCE-2014_gp081	MSA6_MbpF					P108_0204	P4W_mbpF		S25-3_gp127	S25-4_gp096
None	1895	2	122																						G1ORF112				ISP6
hypothetical protein... hypothetical protein... hypothetical protein... hypothetical protein... hypothetical protein... hypothetical protein... hypothetical protein... hypothetical protein... hypothetical protein... hypothetical protein... hypothetical protein... hypothetical protein... hypothetical protein... hypothetical protein... hypothetical protein... hypothetical protein... hypothetical pr…	1896	22	106.227	676Z_mbpE	A3R_mbpE		A5W_mbpE																	Fi200W_mbpE	G1ORF120	GH15_gp087			ISP9		JD007_gp132		K_088			MCE-2014_gp082	MSA6_mbpE					P108_0205	P4W_mbpE		S25-3_gp126	S25-4_gp095	SA5_06
None	1897	22	318.091	676Z_ORF066	A3R_ORF066		A5W_ORF066																	Fi200W_ORF066	G1ORF029	GH15_gp091			ISP17		JD007_gp136		K_092			MCE-2014_gp086	MSA6_ORF066					P108_0210	P4W_ORF066		S25-3_gp122	S25-4_gp091	SA5_010
hypothetical protein... hypothetical protein... hypothetical protein... hypothetical protein... hypothetical protein... hypothetical protein... hypothetical protein... hypothetical protein... hypothetical protein... hypothetical protein... hypothetical protein... hypothetical protein... hypothetical protein... hypothetical protein... hypothetical protein... hypothetical protein... hypothetical pr…	1898	20	151.25	676Z_ORF077	A3R_ORF077		A5W_ORF077																	Fi200W_ORF077	G1ORF093	GH15_gp103			ISP31		JD007_gp148		K_103			MCE-2014_gp097	MSA6_ORF077					P108_0222	P4W_ORF077				SA5_021
None	1899	16	63.875	676Z_mbpX	A3R_mbpX		A5W_ORF207																	Fi200W_mbpX	G1ORF215				ISP32				K_104				MSA6_mbpX					P108_0223	P4W_mbpX		S25-3_gp110	S25-4_gp079	SA5_022
hypothetical protein... hypothetical protein... hypothetical protein... hypothetical protein... hypothetical protein... hypothetical protein... hypothetical protein... hypothetical protein... hypothetical protein... hypothetical protein... hypothetical protein... hypothetical protein... hypothetical protein... hypothetical protein... hypothetical protein... hypothetical protein... hypothetical pr…	1900	22	102.818	676Z_ORF078	A3R_ORF078		A5W_ORF078																	Fi200W_ORF078	G1ORF141	GH15_gp104			ISP34		JD007_gp149		K_105			MCE-2014_gp099	MSA6_ORF078					P108_0224	P4W_ORF078		S25-3_gp109	S25-4_gp078	SA5_023
None	1901	22	171.864	676Z_tmpB	A3R_tmpB		A5W_ORF080																	Fi200W_tmpB	G1ORF074	GH15_gp106			ISP37		JD007_gp151		K_107			MCE-2014_gp101	MSA6_tmpB					P108_0226	P4W_tmpB		S25-3_gp107	S25-4_gp076	SA5_025
None	1902	1	44																						G1ORF311
None	1903	1	47																						G1ORF285
None	1904	21	293.143	676Z_tmpE	A3R_tmpE		A5W_ORF084																	Fi200W_tmpE	G1ORF033	GH15_gp109			ISP41		JD007_gp154		K_110			MCE-2014_gp104	MSA6_tmpE					P108_0006	P4W_tmpE		S25-3_gp104	S25-4_gp073	SA5_028
hypothetical protein... hypothetical protein... hypothetical protein... hypothetical protein... hypothetical protein... hypothetical protein.	1905	21	638.381	676Z_ORF094	A3R_ORF094		A5W_ORF094																	Fi200W_ORF094	G1ORF008	GH15_gp119			ISP54		JD007_gp164		K_120			MCE-2014_gp114	MSA6_ORF094					P108_0017	P4W_ORF094		S25-3_gp092	S25-4_gp061	SA5_038
Protein of unknown function (DUF2977). This family of proteins has no known function... Protein of unknown function (DUF2977). This family of proteins has no known function... Protein of unknown function (DUF2977). This family of proteins has no known function... Protein of unknown function (DUF2977). This family of proteins has no known function... Protein of unknown function (DUF2977). This fam…	1906	21	123.191	676Z_ORF095	A3R_ORF095		A5W_ORF095																	Fi200W_ORF095	G1ORF117	GH15_gp120			ISP55		JD007_gp165		K_121			MCE-2014_gp115	MSA6_ORF095					P108_0018	P4W_ORF095		S25-3_gp091	S25-4_gp060	SA5_039
hypothetical protein... hypothetical protein... hypothetical protein... hypothetical protein... hypothetical protein... hypothetical protein... hypothetical protein... hypothetical protein... hypothetical protein... hypothetical protein... hypothetical protein... hypothetical protein... hypothetical protein... hypothetical protein... hypothetical protein... hypothetical protein... hypothetical pr…	1907	22	456.909	676Z_ORF096	A3R_ORF096		A5W_ORF096																	Fi200W_ORF096	G1ORF017	GH15_gp121			ISP56		JD007_gp166		K_122			MCE-2014_gp116	MSA6_ORF096					P108_0019	P4W_ORF096		S25-3_gp090	S25-4_gp059	SA5_040
Arsenical Resistance Operon Repressor and similar prokaryotic, metal regulated homodimeric repressors. ARSR subfamily of helix-turn-helix bacterial transcription regulatory proteins (winged helix topology). Includes several proteins that appear to dissociate from DNA in the presence of metal ions... Arsenical Resistance Operon Repressor and similar prokaryotic, metal regulated homodimeric repress…	1908	20	534	676Z_ORF098	A3R_ORF098		A5W_ORF098																	Fi200W_ORF098	G1ORF013	GH15_gp123			ISP60				K_124			MCE-2014_gp118	MSA6_ORF098					P108_0022	P4W_ORF098		S25-3_gp088	S25-4_gp057
hypothetical protein... hypothetical protein... hypothetical protein... hypothetical protein... hypothetical protein... hypothetical protein... hypothetical protein... hypothetical protein... hypothetical protein... hypothetical protein... hypothetical protein... hypothetical protein... hypothetical protein... hypothetical protein... hypothetical protein... hypothetical protein... hypothetical pr…	1909	20	124.75	676Z_ORF102	A3R_ORF102		A5W_ORF102																	Fi200W_ORF102	G1ORF110	GH15_gp126			ISP64		JD007_gp215		K_127			MCE-2014_gp121	MSA6_ORF102					P108_0026	P4W_ORF102		S25-3_gp085	S25-4_gp054	SA5_045
None	1910	22	197.773	676Z_asf	A3R_asf		A5W_ORF104																	Fi200W_asf	G1ORF067	GH15_gp128			ISP66		JD007_gp213		K_129			MCE-2014_gp123	MSA6_asf					P108_0028	P4W_asf		S25-3_gp083	S25-4_gp052	SA5_047
None	1911	21	111.048	676Z_ORF106	A3R_ORF106		A5W_ORF106																	Fi200W_ORF106	G1ORF127	GH15_gp130			ISP69		JD007_gp211		K_131			MCE-2014_gp125	MSA6_ORF106					P108_0031	P4W_ORF106		S25-3_gp081	S25-4_gp050	SA5_049
hypothetical protein... hypothetical protein... hypothetical protein... hypothetical protein... hypothetical protein... hypothetical protein... hypothetical protein... hypothetical protein... hypothetical protein... hypothetical protein... hypothetical protein... hypothetical protein... hypothetical protein... hypothetical protein... hypothetical protein... hypothetical protein... hypothetical pr…	1912	22	149.182	676Z_ORF107	A3R_ORF107		A5W_ORF107																	Fi200W_ORF107	G1ORF098	GH15_gp131			ISP70		JD007_gp210		K_132			MCE-2014_gp126	MSA6_ORF107					P108_0032	P4W_ORF107		S25-3_gp080	S25-4_gp049	SA5_050
ribonucleotide reductase-associated flavodoxin, putative. This model represents a family of proteins found immediately downstream of ribonucleotide reductase genes in Xyella fastidiosa and some Gram-positive bacteria. It appears to be a highly divergent flavodoxin of the short chain type, more like the flavodoxins of the sulfate-reducing genus Desulfovibrio than like the NifF flavodoxins associat…	1913	20	135.2	676Z_nrdI	A3R_nrdI		A5W_ORF109																	Fi200W_nrdI	G1ORF102	GH15_gp134			ISP72		JD007_gp208		K_134			MCE-2014_gp128	MSA6_nrdI					P108_0034	P4W_nrdI		S25-3_gp078	S25-4_gp047	SA5_052
None	1914	21	108.905	676Z_ORF112	A3R_ORF112		A5W_ORF112																	Fi200W_ORF112	G1ORF130	GH15_gp137			ISP75		JD007_gp205		K_137			MCE-2014_gp131	MSA6_ORF112					P108_0037	P4W_ORF112		S25-3_gp075	S25-4_gp044	SA5_055
thioredoxin-like protein... Thiol-disulfide isomerase and thioredoxins [Posttranslational modification, protein turnover, chaperones / Energy production and conversion]... TRX family; composed of two groups: Group I, which includes proteins that exclusively encode a TRX domain; and Group II, which are composed of fusion proteins of TRX and additional domains. Group I TRX is a small ancient protei…	1915	22	104.136	676Z_tio	A3R_tio		A5W_ORF113																	Fi200W_tio	G1ORF129	GH15_gp138			ISP76		JD007_gp204		K_138			MCE-2014_gp132	MSA6_tio					P108_0038	P4W_tio		S25-3_gp074	S25-4_gp043	SA5_056
None	1916	13	168.923	676Z_I-KsaII	A3R_i-ksaII		A5W_ORF117																	Fi200W_I-KsaII	G1ORF081				ISP84		JD007_gp200		K_142				MSA6_I-KsaII						P4W_I-KsaII				SA5_060
None	1917	1	36																						G1ORF388
NUMOD4 motif. NUMOD4 is a putative DNA-binding motif found in homing endonucleases and related proteins... HNH endonuclease. This is a zinc-binding loop of Fold group 7 as found in endo-deoxy-ribonucleases and HNH nucleases... NUMOD4 motif. NUMOD4 is a putative DNA-binding motif found in homing endonucleases and related proteins... HNH endonuclease. This is a zinc-binding loop of Fold group 7 as …	1918	13	261.154	676Z_I-KsaIII	A3R_ksaIII		A5W_ORF119																	Fi200W_I-KsaIII	G1ORF041				ISP86				K_143			MCE-2014_gp136	MSA6_I-KsaIII						P4W_I-KsaIII				SA5_062
None	1919	19	80	676Z_ORF121	A3R_ORF121		A5W_ORF121																	Fi200W_ORF121	G1ORF181	GH15_gp142			ISP90		JD007_gp198		K_144			MCE-2014_gp138	MSA6_ORF121					P108_0043	P4W_ORF121		S25-3_gp070	S25-4_gp039	SA5_064
None	1920	22	411.273	676Z_ORF123	A3R_ORF123		A5W_ORF123																	Fi200W_ORF123	G1ORF020	GH15_gp144			ISP93		JD007_gp196		K_146			MCE-2014_gp140	MSA6_ORF123					P108_0045	P4W_ORF123		S25-3_gp068	S25-4_gp037	SA5_066
hypothetical protein... hypothetical protein... hypothetical protein... hypothetical protein... hypothetical protein... hypothetical protein... hypothetical protein... hypothetical protein... hypothetical protein... hypothetical protein... hypothetical protein... hypothetical protein... hypothetical protein... hypothetical protein... hypothetical protein... hypothetical protein... hypothetical pr…	1921	22	210.091	676Z_ORF127	A3R_ORF127		A5W_ORF127																	Fi200W_ORF127	G1ORF059	GH15_gp148			ISP98		JD007_gp192		K_150			MCE-2014_gp144	MSA6_ORF127					P108_0049	P4W_ORF127		S25-3_gp064	S25-4_gp033	SA5_070
Bacterial surface proteins containing Ig-like domains [Cell motility and secretion]... Bacterial Ig-like domain (group 2). This family consists of bacterial domains with an Ig-like fold. Members of this family are found in bacterial and phage surface proteins such as intimins... Bacterial surface proteins containing Ig-like domains [Cell motility and secretion]... Bacterial Ig-like domain (group …	1922	42	119.786	676Z_tmpH, 676Z_tmpI	A3R_tmpH, A3R_tmpI		A5W_ORF128, A5W_ORF129																	Fi200W_tmpH, Fi200W_tmpI	G1ORF189, G1ORF080	GH15_gp149, GH15_gp150			ISP100, ISP99		JD007_gp190, JD007_gp191		K_151, K_152			MCE-2014_gp145, MCE-2014_gp146	MSA6_tmpH					P108_0050, P108_0051	P4W_tmpH, P4W_tmpI		S25-3_gp063, S25-3_gp062	S25-4_gp032, S25-4_gp031	SA5_071, SA5_072
None	1923	22	84.6364	676Z_ORF130	A3R_ORF130		A5W_ORF130																	Fi200W_ORF130	G1ORF174	GH15_gp151			ISP103		JD007_gp189		K_153			MCE-2014_gp147	MSA6_ORF130					P108_0052	P4W_ORF130		S25-3_gp061	S25-4_gp030	SA5_073
hypothetical protein... hypothetical protein... hypothetical protein... hypothetical protein... hypothetical protein... hypothetical protein... hypothetical protein... hypothetical protein... hypothetical protein... hypothetical protein... hypothetical protein... hypothetical protein... hypothetical protein... hypothetical protein... hypothetical protein... hypothetical protein... hypothetical pr…	1924	21	251.19	676Z_ORF131	A3R_ORF131		A5W_ORF131																	Fi200W_ORF131	G1ORF046	GH15_gp152			ISP104		JD007_gp188		K_154			MCE-2014_gp148	MSA6_ORF131					P108_0053	P4W_ORF131		S25-3_gp060	S25-4_gp029	SA5_074
None	1925	19	122	676Z_mbpG	A3R_mbpG		A5W_mbpG																	Fi200W_mbpG	G1ORF118	GH15_gp154			ISP106		JD007_gp186		K_156			MCE-2014_gp150	MSA6_mbpG					P108_0055	P4W_mbpG		S25-3_gp058	S25-4_gp027	SA5_076
None	1926	19	100.21	676Z_ORF134	A3R_ORF134		A5W_ORF134																	Fi200W_ORF134	G1ORF143	GH15_gp155			ISP107		JD007_gp185		K_157			MCE-2014_gp151	MSA6_ORF134					P108_0056	P4W_ORF134		S25-3_gp057	S25-4_gp026	SA5_077
None	1927	22	177.909	676Z_ORF135	A3R_ORF135		A5W_ORF135																	Fi200W_ORF135	G1ORF075	GH15_gp156			ISP110		JD007_gp184		K_158			MCE-2014_gp152	MSA6_ORF135					P108_0057	P4W_ORF135		S25-3_gp056	S25-4_gp025	SA5_078
None	1928	21	148.619	676Z_ORF137	A3R_ORF137		A5W_ORF137																	Fi200W_ORF137	G1ORF099				ISP112		JD007_gp182		K_160			MCE-2014_gp154	MSA6_ORF137					P108_0059	P4W_ORF137		S25-3_gp054	S25-4_gp023	SA5_080
None	1929	21	286.714	676Z_ORF138	A3R_ORF138		A5W_ORF138																	Fi200W_ORF138	G1ORF036	GH15_gp159			ISP113		JD007_gp181		K_161			MCE-2014_gp155	MSA6_ORF138					P108_0060	P4W_ORF138		S25-3_gp053	S25-4_gp022	SA5_082
None	1930	22	152.091	676Z_ORF140	A3R_ORF140		A5W_ORF140																	Fi200W_ORF140	G1ORF094	GH15_gp161			ISP116		JD007_gp179		K_163			MCE-2014_gp157	MSA6_ORF140					P108_0062	P4W_ORF140		S25-3_gp051	S25-4_gp020	SA5_083
None	1931	22	146.636	676Z_ORF141	A3R_ORF141		A5W_ORF141																	Fi200W_ORF141	G1ORF100	GH15_gp162			ISP118		JD007_gp178		K_164			MCE-2014_gp158	MSA6_ORF141					P108_0063	P4W_ORF141		S25-3_gp050	S25-4_gp019	SA5_084
hypothetical protein... hypothetical protein... hypothetical protein... hypothetical protein... hypothetical protein... hypothetical protein... hypothetical protein... hypothetical protein... hypothetical protein... hypothetical protein... hypothetical protein... hypothetical protein... hypothetical protein... hypothetical protein... hypothetical protein... hypothetical protein... hypothetical pr…	1932	21	226.762	676Z_ORF142	A3R_ORF142		A5W_ORF142																	Fi200W_ORF142	G1ORF053	GH15_gp163			ISP119		JD007_gp177		K_165			MCE-2014_gp159	MSA6_ORF142					P108_0064	P4W_ORF142		S25-3_gp049	S25-4_gp018	SA5_085
hypothetical protein... hypothetical protein... hypothetical protein... hypothetical protein... hypothetical protein... hypothetical protein... hypothetical protein... hypothetical protein... hypothetical protein... hypothetical protein... hypothetical protein... hypothetical protein... hypothetical protein... hypothetical protein... hypothetical protein... hypothetical protein... hypothetical pr…	1933	22	131.954	676Z_mbpH	A3R_mbpH		A5W_mbpH																	Fi200W_mbpH	G1ORF108	GH15_gp164			ISP120		JD007_gp176		K_166			MCE-2014_gp160	MSA6_mbpH					P108_0065	P4W_mbpH		S25-3_gp048	S25-4_gp017	SA5_086
None	1934	20	80.3	676Z_ORF144	A3R_ORF144		A5W_ORF144																	Fi200W_ORF144	G1ORF182	GH15_gp165			ISP123		JD007_gp175		K_167			MCE-2014_gp161	MSA6_ORF144					P108_0066	P4W_ORF144		S25-3_gp047	S25-4_gp016	SA5_088
None	1935	10	54	676Z_ORF145	A3R_ORF145		A5W_ORF145																	Fi200W_ORF145	G1ORF252				ISP124								MSA6_ORF145						P4W_ORF145				SA5_089
None	1936	18	58	676Z_sci	A3R_sci		A5W_ORF147																	Fi200W_sci	G1ORF240	GH15_gp167			ISP126		JD007_gp173		K_169			MCE-2014_gp163	MSA6_sci					P108_0068	P4W_sci		S25-3_gp045	S25-4_gp014	SA5_090
None	1937	17	192.235	676Z_mbpJ	A3R_mbpJ		A5W_mbpJ																	Fi200W_mbpJ	G1ORF076	GH15_gp170			ISP127		JD007_gp008		K_170			MCE-2014_gp166	MSA6_mbpJ					P108_0071	P4W_mbpJ		S25-3_gp042	S25-4_gp011
None	1938	18	57.3333	676Z_ORF149	A3R_ORF149		A5W_ORF149																	Fi200W_ORF149	G1ORF241				ISP129		JD007_gp010		K_172			MCE-2014_gp168	MSA6_ORF149					P108_0073	P4W_ORF149		S25-3_gp040	S25-4_gp009	SA5_093
None	1939	18	98	676Z_ORF150	A3R_ORF150		A5W_ORF150																	Fi200W_ORF150	G1ORF152	GH15_gp172			ISP130		JD007_gp011		K_173			MCE-2014_gp169	MSA6_ORF150					P108_0074	P4W_ORF150		S25-3_gp039	S25-4_gp008	SA5_094
None	1940	18	61.5	676Z_mbpK	A3R_mbpK		A5W_mbpK																	Fi200W_mbpK	G1ORF219	GH15_gp173			ISP131		JD007_gp012		K_174			MCE-2014_gp170	MSA6_mbpK					P108_0075	P4W_mbpK		S25-3_gp038	S25-4_gp007	SA5_095
None	1941	18	122.056	676Z_ORF152	A3R_ORF152		A5W_ORF152																	Fi200W_ORF152	G1ORF119	GH15_gp174			ISP132		JD007_gp013		K_175			MCE-2014_gp171	MSA6_ORF152					P108_0076	P4W_ORF152		S25-3_gp037	S25-4_gp006	SA5_096
None	1942	21	104.762	676Z_ORF153	A3R_ORF153		A5W_ORF153																	Fi200W_ORF153	G1ORF124	GH15_gp175, GH15_gp210			ISP133		JD007_gp048, JD007_gp014		K_176			MCE-2014_gp172	MSA6_ORF153					P108_0077	P4W_ORF153		S25-3_gp036, S25-3_gp007	S25-4_gp005	SA5_097
None	1943	16	91.75	676Z_mbpI	A3R_mbpI		A5W_mbpI																	Fi200W_mbpI	G1ORF162	GH15_gp176			ISP134		JD007_gp015		K_177				MSA6_mbpI					P108_0078	P4W_mbpI		S25-3_gp035		SA5_098
None	1944	20	101.35	676Z_ORF155	A3R_ORF155		A5W_ORF155																	Fi200W_ORF155	G1ORF140	GH15_gp177			ISP136		JD007_gp016		K_178			MCE-2014_gp173	MSA6_ORF155					P108_0079	P4W_ORF155		S25-3_gp034		SA5_099
None	1945	17	116	676Z_ORF156	A3R_ORF156		A5W_ORF156																	Fi200W_ORF156	G1ORF122	GH15_gp178			ISP137		JD007_gp017		K_179			MCE-2014_gp174	MSA6_ORF156					P108_0080	P4W_ORF156		S25-3_gp033		SA5_0100
None	1946	16	59.1875	676Z_ORF158			A5W_ORF158																	Fi200W_ORF158	G1ORF237	GH15_gp180			ISP139		JD007_gp019		K_181			MCE-2014_gp176	MSA6_ORF158					P108_0082	P4W_ORF158		S25-3_gp031		SA5_0102
None	1947	14	133.643	676Z_mbpM			A5W_mbpM																	Fi200W_mbpM	G1ORF107	GH15_gp181			ISP143		JD007_gp020		K_182				MSA6_mbpM					P108_0083	P4W_mbpM				SA5_0105
None	1948	16	86.375	676Z_ORF160			A5W_ORF160																	Fi200W_ORF160	G1ORF173, G1ORF333	GH15_gp182			ISP144, ISP145		JD007_gp021		K_183				MSA6_ORF160					P108_0084	P4W_ORF160				SA5_0106
None	1949	14	95	676Z_mbpL			A5W_mbpL																	Fi200W_mbpL	G1ORF157	GH15_gp183			ISP146		JD007_gp022		K_184				MSA6_mbpL					P108_0085	P4W_mbpL				SA5_0107
None	1950	13	37.8462	676Z_ORF162			A5W_ORF162																	Fi200W_ORF162	G1ORF362	GH15_gp184			ISP147		JD007_gp023		K_185				MSA6_ORF162					P108_0086	P4W_ORF162				SA5_0108
None	1951	13	84.8462	676Z_ORF163			A5W_ORF163																	Fi200W_ORF163	G1ORF170	GH15_gp185			ISP148		JD007_gp024		K_186				MSA6_ORF163					P108_0087	P4W_ORF163				SA5_0109
None	1952	14	59	676Z_mbpZ			A5W_ORF209																	Fi200W_mbpZ	G1ORF236	GH15_gp192			ISP151		JD007_gp031		K_193				MSA6_mbpZ					P108_0093	P4W_mbpZ		S25-3_gp024		SA5_0110
None	1953	14	87	676Z_ORF164			A5W_ORF164																	Fi200W_ORF164	G1ORF171	GH15_gp193			ISP152		JD007_gp032		K_194				MSA6_ORF164					P108_0094	P4W_ORF164		S25-3_gp023		SA5_0111
None	1954	15	105	676Z_ORF165			A5W_ORF165																	Fi200W_ORF165	G1ORF137	GH15_gp194			ISP153		JD007_gp033		K_195				MSA6_ORF165					P108_0095	P4W_ORF165		S25-3_gp022		SA5_0112
None	1955	1	64																						G1ORF216
None	1956	15	224.8	676Z_ORF166			A5W_ORF166																	Fi200W_ORF166	G1ORF055	GH15_gp195			ISP154		JD007_gp034		K_196				MSA6_ORF166					P108_0096	P4W_ORF166		S25-3_gp021		SA5_0113
None	1957	17	52	676Z_mbpN			A5W_mbpN																	Fi200W_mbpN	G1ORF263	GH15_gp197			ISP157		JD007_gp035		K_197			MCE-2014_gp179	MSA6_mbpN					P108_0098	P4W_mbpN		S25-3_gp020		SA5_0114
None	1958	17	66	676Z_ORF168			A5W_ORF168																	Fi200W_ORF168	G1ORF211	GH15_gp199			ISP158		JD007_gp037		K_198			MCE-2014_gp181	MSA6_ORF168					P108_0100	P4W_ORF168		S25-3_gp018		SA5_0115
None	1959	16	96	676Z_mbpO			A5W_mbpO																	Fi200W_mbpO	G1ORF155	GH15_gp200			ISP159		JD007_gp038		K_199			MCE-2014_gp182	MSA6_mbpO					P108_0101	P4W_mbpO		S25-3_gp017
None	1960	17	101.118	676Z_ORF170			A5W_ORF170																	Fi200W_ORF170	G1ORF144	GH15_gp201			ISP160		JD007_gp039		K_200			MCE-2014_gp183	MSA6_ORF170					P108_0102	P4W_ORF170		S25-3_gp016		SA5_0117
ribose-phosphate pyrophosphokinase. Alternate name: phosphoribosylpyrophosphate synthetase In some systems, close homologs lacking enzymatic activity exist and perform regulatory functions. The model is designated subfamily rather than equivalog for this reason [Purines, pyrimidines, nucleosides, and nucleotides, Purine ribonucleotide biosynthesis]... ribose-phosphate pyrophosphokinase; Provision…	1961	17	302	676Z_rpp			A5W_ORF171																	Fi200W_rpp	G1ORF031	GH15_gp202			ISP161		JD007_gp040		K_201			MCE-2014_gp184	MSA6_rpp					P108_0103	P4W_rpp		S25-3_gp015		SA5_0118
None	1962	17	81	676Z_ORF173	A3R_ORF173		A5W_ORF173																	Fi200W_ORF173	G1ORF178	GH15_gp204			ISP165		JD007_gp042		K_203			MCE-2014_gp186	MSA6_ORF173					P108_0105	P4W_ORF173		S25-3_gp013		SA5_0120
None	1963	18	130.056	676Z_ORF174	A3R_ORF174		A5W_ORF174																	Fi200W_ORF174	G1ORF113	GH15_gp205			ISP166		JD007_gp043		K_204			MCE-2014_gp187	MSA6_ORF174					P108_0106	P4W_ORF174		S25-3_gp012		SA5_0121
None	1964	17	70.8235	676Z_ORF175	A3R_ORF175		A5W_ORF175																	Fi200W_ORF175	G1ORF194	GH15_gp206			ISP167		JD007_gp044					MCE-2014_gp188	MSA6_ORF175					P108_0108	P4W_ORF175		S25-3_gp011		SA5_0122
None	1965	18	103	676Z_ORF176	A3R_ORF176		A5W_ORF176																	Fi200W_ORF176	G1ORF142	GH15_gp207			ISP169		JD007_gp046		K_207			MCE-2014_gp189	MSA6_ORF176					P108_0109	P4W_ORF176		S25-3_gp009		SA5_0123
None	1966	13	169	676Z_ORF177	A3R_ORF177		A5W_ORF177																	Fi200W_ORF177	G1ORF082				ISP170							MCE-2014_gp190	MSA6_ORF177					P108_0110	P4W_ORF177				SA5_0124
None	1967	14	109.5	676Z_ORF178	A3R_ORF178		A5W_ORF178																	Fi200W_ORF178	G1ORF131	GH15_gp211			ISP171							MCE-2014_gp191	MSA6_ORF178					P108_0111	P4W_ORF178				SA5_0125
None	1968	11	104	676Z_ORF180	A3R_ORF180		A5W_ORF180																	Fi200W_ORF180	G1ORF139				ISP173								MSA6_ORF180						P4W_ORF180				SA5_0127
None	1969	12	59.0833	676Z_ORF181	A3R_ORF181		A5W_ORF181																	Fi200W_ORF181	G1ORF225	GH15_gp214			ISP174								MSA6_ORF181						P4W_ORF181				SA5_0128
None	1970	10	33	676Z_bofR	A3R_bofR		A5W_ORF210																	Fi200W_bofR	G1ORF445				ISP175								MSA6_bofR						P4W_bofR				SA5_0129
None	1971	96	96.4063	676Z_ORF182, 676Z_ORF184, 676Z_ORF186, 676Z_treA, 676Z_treC, 676Z_treE	A3R_ORF182, A3R_ORF184, A3R_ORF186, A3R_treA, A3R_treC, A3R_treE		A5W_ORF183, A5W_ORF184, A5W_ORF185, A5W_ORF211, A5W_ORF213, A5W_ORF214, A5W_ORF215, A5W_orf182																	Fi200W_ORF182, Fi200W_ORF184, Fi200W_ORF185, Fi200W_ORF186, Fi200W_treA, Fi200W_treC, Fi200W_treD, Fi200W_treE	G1ORF154, G1ORF158, G1ORF156, G1ORF150				ISP177, ISP179, ISP180, ISP181		JD007_gp005, JD007_gp054		K_001, K_003, K_005, K_213, K_215, K_217			MCE-2014_gp197, MCE-2014_gp199, MCE-2014_gp200, MCE-2014_gp201	MSA6_ORF182, MSA6_ORF184, MSA6_ORF185, MSA6_ORF186, MSA6_treA, MSA6_treC, MSA6_treD, MSA6_treE					P108_0114, P108_0118, P108_0119, P108_0120	P4W_ORF182, P4W_ORF184, P4W_ORF185, P4W_ORF186, P4W_treA, P4W_treC, P4W_treD, P4W_treE		S25-3_gp205, S25-3_gp204, S25-3_gp203, S25-3_gp001	S25-4_gp183, S25-4_gp181, S25-4_gp180, S25-4_gp179	SA5_0130, SA5_0132, SA5_0133, SA5_0134
None	1972	23	61.0435	676Z_ORF183, 676Z_treB	A3R_ORF183, A3R_treB		A5W_ORF195, A5W_ORF212																	Fi200W_ORF183, Fi200W_treB	G1ORF231				ISP178		JD007_gp172		K_002, K_214			MCE-2014_gp198	MSA6_ORF183, MSA6_treB					P108_0116	P4W_ORF183, P4W_treB				SA5_0131
None	1973	26	84.7692	676Z_ORF187, 676Z_treF	A3R_ORF187, A3R_treF		A5W_ORF186, A5W_ORF216																	Fi200W_ORF187, Fi200W_treF	G1ORF175				ISP182		JD007_gp055		K_006, K_218			MCE-2014_gp202	MSA6_ORF187, MSA6_treF					P108_0121	P4W_ORF187, P4W_treF		S25-3_gp202	S25-4_gp178	SA5_0135
None	1974	25	79.08	676Z_ORF188, 676Z_treG	A3R_ORF188, A3R_treG		A5W_ORF187, A5W_ORF217																	Fi200W_ORF188, Fi200W_treG	G1ORF183				ISP183		JD007_gp056		K_007, K_219			MCE-2014_gp203	MSA6_ORF188, MSA6_treG					P108_0122, P108_0123	P4W_ORF188, P4W_treG				SA5_0136
None	1975	24	114.875	676Z_ORF189, 676Z_treH	A3R_ORF189, A3R_treH		A5W_ORF188, A5W_ORF218																	Fi200W_ORF189, Fi200W_treH	G1ORF125				ISP184		JD007_gp057		K_008, K_220			MCE-2014_gp204	MSA6_ORF189, MSA6_treH					P108_0124	P4W_ORF189, P4W_treH				SA5_0137
None	1976	27	112.185	676Z_treI, 676Z_ORF190	A3R_ORF190, A3R_treI		A5W_ORF189, A5W_ORF219																	Fi200W_ORF190, Fi200W_treI	G1ORF128	GH15_gp001			ISP186		JD007_gp058		K_009, K_221			MCE-2014_gp001	MSA6_ORF190, MSA6_treI					P108_0125	P4W_ORF190, P4W_treI		S25-3_gp200	S25-4_gp176	SA5_0138
None	1977	26	97.3077	676Z_ORF191, 676Z_treJ	A3R_ORF191, A3R_treJ		A5W_ORF196, A5W_ORF220																	Fi200W_ORF191, Fi200W_treJ	G1ORF145	GH15_gp002			ISP189		JD007_gp059		K_010, K_222			MCE-2014_gp002	MSA6_ORF191, MSA6_treJ					P108_0126	P4W_ORF191, P4W_treJ		S25-3_gp199	S25-4_gp175	SA5_0139
None	1978	25	94.48	676Z_ORF192, 676Z_treK	A3R_ORF192, A3R_treK		A5W_ORF190, A5W_ORF221																	Fi200W_ORF192, Fi200W_treK	G1ORF159	GH15_gp003			ISP192		JD007_gp060		K_011, K_223			MCE-2014_gp003	MSA6_ORF192, MSA6_treK					P108_0127	P4W_ORF192, P4W_treK			S25-4_gp174	SA5_0140
None	1979	24	63	676Z_ORF193, 676Z_treL	A3R_ORF193, A3R_treL		A5W_ORF191, A5W_ORF222																	Fi200W_ORF193, Fi200W_treL	G1ORF221	GH15_gp004			ISP194				K_012, K_224			MCE-2014_gp004	MSA6_ORF193, MSA6_treL					P108_0128	P4W_ORF193, P4W_treL			S25-4_gp173	SA5_0141
None	1980	2	44																						G1ORF312				ISP196
HNH nucleases... HNH endonuclease. This is a zinc-binding loop of Fold group 7 as found in endo-deoxy-ribonucleases and HNH nucleases... HNH nucleases... HNH endonuclease. This is a zinc-binding loop of Fold group 7 as found in endo-deoxy-ribonucleases and HNH nucleases... HNH nucleases... HNH endonuclease. This is a zinc-binding loop of Fold group 7 as found in endo-deoxy-ribonucleases and HNH n…	1981	19	162	676Z_treM, 676Z_ORF194	A3R_ORF194, A3R_treM		A5W_ORF197, A5W_ORF223																	Fi200W_ORF194, Fi200W_treM	G1ORF085				ISP200				K_013, K_225			MCE-2014_gp005	MSA6_ORF194, MSA6_treM						P4W_ORF194, P4W_treM
None	1982	19	43	676Z_ORF196, 676Z_treO			A5W_ORF193, A5W_ORF225																	Fi200W_ORF196, Fi200W_treO	G1ORF297				ISP205		JD007_gp004		K_015, K_227			MCE-2014_gp006	MSA6_ORF196, MSA6_treO						P4W_ORF196, P4W_treO				SA5_0145
None	1983	23	107	676Z_ORF197, 676Z_treP	A3R_ORF196, A3R_treP		A5W_ORF199, A5W_ORF226																	Fi200W_ORF197, Fi200W_treP	G1ORF135	GH15_gp006			ISP208		JD007_gp170		K_016, K_228				MSA6_ORF197, MSA6_treP						P4W_ORF197, P4W_treP			S25-4_gp171	SA5_0146
None	1984	22	156	676Z_ORF199, 676Z_treR	A3R_ORF198, A3R_treR		A5W_ORF001, A5W_ORF228																	Fi200W_ORF199, Fi200W_treR	G1ORF092	GH15_gp012			ISP212				K_018, K_230				MSA6_ORF199, MSA6_treR					P108_0133	P4W_ORF199, P4W_treR				SA5_0148
None	1985	24	57.25	676Z_ORF200, 676Z_treS	A3R_ORF199, A3R_treS		A5W_ORF002, A5W_ORF229																	Fi200W_ORF200, Fi200W_treS	G1ORF234	GH15_gp014			ISP213		JD007_gp069		K_019, K_231			MCE-2014_gp012						P108_0135	P4W_ORF200, P4W_treS		S25-3_gp189	S25-4_gp162	SA5_0149
None	1986	1	56																						G1ORF247
None	1987	27	79.6296	676Z_ORF201, 676Z_treT	A3R_ORF200, A3R_treT		A5W_ORF200, A5W_ORF230																	Fi200W_ORF201, Fi200W_treT	G1ORF166	GH15_gp015			ISP214		JD007_gp070		K_020, K_232			MCE-2014_gp013	MSA6_ORF200, MSA6_treT					P108_0136	P4W_ORF201, P4W_treT		S25-3_gp188	S25-4_gp161	SA5_0150
None	1988	16	59.4375	676Z_ORF202, 676Z_treU																				Fi200W_ORF202, Fi200W_treU	G1ORF226	GH15_gp016			ISP215								MSA6_ORF201, MSA6_treU					P108_0137	P4W_ORF202, P4W_treU		S25-3_gp187		SA5_0151
None	1989	1	33																						G1ORF450
None	1990	29	101	676Z_bofL, 676Z_uboC	A3R_bofL		A5W_ORF004																	Fi200W_bofL, Fi200W_uboC	G1ORF088, G1ORF184	GH15_gp018			ISP218, ISP219		JD007_gp073		K_022			MCE-2014_gp018	MSA6_bofL, MSA6_uboC					P108_0139	P4W_bofL		S25-3_gp186	S25-4_gp158	SA5_0153/152
None	1991	9	135.222	676Z_uboB																				Fi200W_uboB	G1ORF109	GH15_gp020			ISP220								MSA6_uboB					P108_0141					SA5_0154
phage uncharacterized protein TIGR01671. This model represents an uncharacterized, well-conserved family of proteins found in bacteriophage and prophage regions of Gram-positive bacteria [Mobile and extrachromosomal element functions, Prophage functions, Hypothetical proteins, Conserved]... YopX protein. YopX is a protein that is largely helical, with three identical chains probably complexing in…	1992	26	116.615	676Z_uboA	A3R_uboA		A5W_ORF005, A5W_ORF006																	Fi200W_uboA	G1ORF103	GH15_gp021, GH15_gp022			ISP221		JD007_gp074		K_023, K_024			MCE-2014_gp020	MSA6_uboA					P108_0142, P108_0143	P4W_ORF005		S25-3_gp185	S25-4_gp156	SA5_0155
None	1993	17	63	676Z_ORF007	A3R_ORF007		A5W_ORF007																	Fi200W_ORF007	G1ORF224	GH15_gp023			ISP222		JD007_hypothetical protein62						MSA6_ORF007					P108_0144	P4W_mbpT		S25-3_gp184	S25-4_gp155	SA5_0156
None	1994	19	159.421	676Z_mbpA	A3R_mbpA		A5W_mbpA																	Fi200W_mbpA	G1ORF087	GH15_gp024			ISP223		JD007_membrane protein8		K_025			MCE-2014_gp021	MSA6_mbpA					P108_0145	P4W_mbpA		S25-3_gp183	S25-4_gp154	SA5_0157
None	1995	20	146.2	676Z_0RF008	A3R_0RF008		A5W_0RF008																	Fi200W_0RF008	G1ORF104	GH15_gp027			ISP224		JD007_gp076		K_026			MCE-2014_gp022	MSA6_0RF008					P108_0148	P4W_0RF008		S25-3_gp182	S25-4_gp153	SA5_0158
None	1996	18	180	676Z_ORF009	A3R_ORF009		A5W_ORF009																	Fi200W_ORF009	G1ORF073	GH15_gp028			ISP225		JD007_gp077		K_027			MCE-2014_gp023	MSA6_ORF009						P4W_ORF009		S25-3_gp181	S25-4_gp152	SA5_0159
None	1997	18	132.444	676Z_ORF011	A3R_ORF011		A5W_ORF011																	Fi200W_ORF011	G1ORF111	GH15_gp030			ISP227		JD007_gp079		K_029			MCE-2014_gp026	MSA6_ORF011					P108_0150	P4W_ORF011		S25-3_gp179	S25-4_gp150	SA5_0161
putative protein phosphatase... serine/threonine-protein phosphatase PP1; Provisional... phosphoprotein phosphatases of the metallophosphatase superfamily, metallophosphatase domain. The PPP (phosphoprotein phosphatase) family is one of two known protein phosphatase families specific for serine and threonine. This family includes: PP1, PP2A, PP2B (calcineurin), PP4, PP5, PP6, PP7, Bsu1, RdgC, Prp…	1998	20	234.65	676Z_ORF012	A3R_ORF012		A5W_ORF012																	Fi200W_ORF012	G1ORF051	GH15_gp031			ISP228		JD007_gp080		K_030			MCE-2014_gp027	MSA6_ORF012					P108_0151	P4W_ORF012		S25-3_gp178	S25-4_gp149	SA5_0162
None	1999	14	184.214	676Z_ORF013	A3R_ORF013		A5W_ORF013																	Fi200W_ORF013	G1ORF070				ISP231				K_031				MSA6_ORF013						P4W_ORF013				SA5_0163
[truncated: 1,201 more rows]
[truncated: 15 more columns]
